# Supplementary material for: 1-(2-Ammonio­eth­yl)piperazin-1,4-diium dihydrogeno­phosphate monohydrogeno­phosphate
Source: Acta Crystallogr Sect E Struct Rep Online. 2012 Oct 13;68(Pt 11):o3120. doi: 10.1107/S160053681204189X (PMC3515225; doi:10.1107/S160053681204189X)
Supplement: Supplementary file 1 [file e-68-o3120-sup1.cif]

##############################################################################
#                                                                            #
# This CIF contains the data in a paper accepted for publication in          #
# Acta Crystallographica Section E. It conforms to the requirements of       #
# Notes for Authors for Acta Crystallographica Section E, and has been       #
# peer reviewed under the auspices of the IUCr Commission on Journals.       #
#                                                                            #
# Full details of the Crystallographic Information File format               #
# are given in the paper "The Crystallographic Information File (CIF):       #
# a New Standard Archive File for Crystallography" by S. R. Hall, F. H.      #
# Allen and I. D. Brown [Acta Cryst. (1991), A47, 655-685].                  #
#                                                                            #
# The current version of the core CIF dictionary is obtainable from          #
# ftp://ftp.iucr.org/pub/cif_core.dic.                                       #
#                                                                            #
# Software is freely available for graphical display of the structure(s)     #
# in this CIF. For information consult the CIF software page                 #
# http://www.iucr.org/resources/cif/software.                                #
#                                                                            #
# This file may be used for bona fide research purposes within the           #
# scientific community so long as proper attribution is given to the journal # 
# article from which it was obtained.                                        #
#                                                                            #
##############################################################################
data_global
_audit_creation_method     CRYSTALS_ver_12.87
_journal_date_recd_electronic     2012-09-25
_journal_date_accepted     2012-10-06
_journal_name_full     'Acta Crystallographica, Section E'
_journal_year     2012
_journal_volume     68
_journal_issue     11
_journal_page_first     o3120
_journal_page_last     o3120
_journal_paper_category     QO
_journal_paper_doi     10.1107/S160053681204189X
_journal_coeditor_code     RU2043
_publ_contact_author_name     'Cherif Ben Nasr'
_publ_contact_author_address
; Laboratoire de Chimie des mat\'eriaux
  Facult\'e des Sciences de Bizerte
  7021 Zarzouna
  Tunisie
;
_publ_contact_author_email     cherif_bennasr@yahoo.fr
_publ_contact_author_fax     ?
_publ_contact_author_phone     ?
_publ_section_title
;
1-(2-Ammonioethyl)piperazin-1,4-diium dihydrogenophosphate
monohydrogenophosphate
;
_publ_section_title_footnote     .
loop_
    _publ_author_name
    _publ_author_footnote
    _publ_author_address
    'Mrad, Mohamed Lahbib' .
; Laboratoire de Chimie des Mat\'eriaux
  Facult\'e des Sciences de Bizerte
  7021 Zarzouna
  Tunisie
;
    'Ferretti, Valeria' .
;
Chemistry Department and Centro di Strutturistica Diffrattometrica,
University of Ferrara, Via L Borsari 46,
I-44121 Ferrara, Italy.
;
    'Rzaigui, Mohamed ' .
; Laboratoire de Chimie des Mat\'eriaux
  Facult\'e des Sciences de Bizerte
  7021 Zarzouna
  Tunisie
;
    'Ben Nasr, Cherif' .
; Laboratoire de Chimie des Mat\'eriaux
  Facult\'e des Sciences de Bizerte
  7021 Zarzouna
  Tunisie
;
_publ_section_synopsis     .
data_I
_audit_creation_method     SHELXL-97
_chemical_name_systematic
;
1-(2-Ammonioethyl)piperazin-1,4-diium dihydrogenophosphate
monohydrogenophosphate
;
_chemical_name_common     ?
_chemical_formula_moiety     'C6 H18 N3, H O4 P, H2 O4 P'
_chemical_formula_sum     'C6 H21 N3 O8 P2'
_chemical_formula_iupac     'C6 H18 N3, H P O4 , H2 P O4'
_chemical_formula_weight     325.20
_chemical_melting_point     ?
_symmetry_cell_setting     monoclinic
_symmetry_space_group_name_H-M     'P 21/c'
loop_
    _symmetry_equiv_pos_as_xyz
    'x, y, z'
    '-x, y+1/2, -z+1/2'
    '-x, -y, -z'
    'x, -y-1/2, z-1/2'
_cell_length_a     12.9417(2)
_cell_length_b     11.1054(2)
_cell_length_c     9.3981(4)
_cell_angle_alpha     90.00
_cell_angle_beta     92.5660(10)
_cell_angle_gamma     90.00
_cell_volume     1349.37(7)
_cell_formula_units_Z     4
_cell_measurement_reflns_used     6163
_cell_measurement_theta_min     2.0
_cell_measurement_theta_max     29.0
_cell_measurement_temperature     295
_exptl_crystal_description     'plate'
_exptl_crystal_colour     'pale yellow'
_exptl_crystal_size_max     0.52
_exptl_crystal_size_mid     0.49
_exptl_crystal_size_min     0.20
_exptl_crystal_density_diffrn     1.601
_exptl_crystal_density_meas     ?
_exptl_crystal_density_method     'not measured'
_exptl_crystal_F_000     688
_exptl_absorpt_coefficient_mu     0.362
_exptl_absorpt_correction_type     none
_exptl_absorpt_process_details     ?
_exptl_absorpt_correction_T_min     ?
_exptl_absorpt_correction_T_max     ?
_exptl_special_details     ?
_diffrn_ambient_temperature     295
_diffrn_radiation_type     MoK\a
_diffrn_radiation_wavelength     0.71073
_diffrn_radiation_source     'fine-focus sealed tube'
_diffrn_radiation_monochromator     graphite
_diffrn_measurement_device_type     'Nonius KappaCCD'
_diffrn_measurement_method     '\f scans and \w scans'
_diffrn_detector_area_resol_mean     ?
_diffrn_reflns_number     6163
_diffrn_reflns_av_R_equivalents     0.0160
_diffrn_reflns_av_sigmaI/netI     0.0275
_diffrn_reflns_theta_min     5.07
_diffrn_reflns_theta_max     29.00
_diffrn_reflns_theta_full     29.00
_diffrn_measured_fraction_theta_max     0.982
_diffrn_measured_fraction_theta_full     0.982
_diffrn_reflns_limit_h_min     -17
_diffrn_reflns_limit_h_max     17
_diffrn_reflns_limit_k_min     -15
_diffrn_reflns_limit_k_max     12
_diffrn_reflns_limit_l_min     -12
_diffrn_reflns_limit_l_max     12
_diffrn_standards_number     ?
_diffrn_standards_interval_count     ?
_diffrn_standards_interval_time     ?
_diffrn_standards_decay_%     ?
_refine_special_details
;
Refinement of <i>F</i>^2^ against ALL reflections. The weighted <i>R</i>-factor
<i>wR</i> and goodness of fit <i>S</i> are based on <i>F</i>^2^, conventional
<i>R</i>-factors <i>R</i> are based on <i>F</i>, with <i>F</i> set to zero for
negative <i>F</i>^2^. The threshold expression of <i>F</i>^2^ >
\s(<i>F</i>^2^) is used only for calculating <i>R</i>-factors(gt) <i>etc</i>.
and is not relevant to the choice of reflections for refinement.
<i>R</i>-factors based on <i>F</i>^2^ are statistically about twice as large
as those based on <i>F</i>, and <i>R</i>- factors based on ALL data will be
even larger.
;
_reflns_number_total     3518
_reflns_number_gt     3167
_reflns_threshold_expression     'I>2sigma(I)'
_refine_ls_structure_factor_coef     Fsqd
_refine_ls_matrix_type     full
_refine_ls_R_factor_all     0.0421
_refine_ls_R_factor_gt     0.0377
_refine_ls_wR_factor_gt     0.0975
_refine_ls_wR_factor_ref     0.1014
_refine_ls_goodness_of_fit_ref     1.074
_refine_ls_restrained_S_all     1.074
_refine_ls_number_reflns     3518
_refine_ls_number_parameters     256
_refine_ls_number_restraints     0
_refine_ls_hydrogen_treatment     refall
_refine_ls_weighting_scheme     calc
_refine_ls_weighting_details
         'calc w=1/[\s^2^(Fo^2^)+(0.0441P)^2^+0.9354P] where P=(Fo^2^+2Fc^2^)/3'
_atom_sites_solution_hydrogens     difmap
_atom_sites_solution_primary     direct
_atom_sites_solution_secondary     difmap
_refine_ls_shift/su_max     0.001
_refine_ls_shift/su_mean     0.000
_refine_diff_density_max     0.874
_refine_diff_density_min     -0.688
_refine_ls_extinction_method     none
_refine_ls_extinction_coef     ?
loop_
    _atom_type_symbol
    _atom_type_description
    _atom_type_scat_dispersion_real
    _atom_type_scat_dispersion_imag
    _atom_type_scat_source
    'C' 'C' 0.0033 0.0016
                         'International Tables Vol C Tables 4.2.6.8 and 6.1.1.4'
    'H' 'H' 0.0000 0.0000
                         'International Tables Vol C Tables 4.2.6.8 and 6.1.1.4'
    'N' 'N' 0.0061 0.0033
                         'International Tables Vol C Tables 4.2.6.8 and 6.1.1.4'
    'P' 'P' 0.1023 0.0942
                         'International Tables Vol C Tables 4.2.6.8 and 6.1.1.4'
    'O' 'O' 0.0106 0.0060
                         'International Tables Vol C Tables 4.2.6.8 and 6.1.1.4'
_computing_data_collection     '<i>KappaCCD Server Software</i> (Nonius, 1997)'
_computing_cell_refinement     'DENZO-SMN (Otwinowski & Minor, 1997)'
_computing_data_reduction     'DENZO-SMN (Otwinowski & Minor, 1997)'
_computing_structure_solution     'SIR97 (Altomare <i>et al.</i>,1999)'
_computing_structure_refinement     'SHELXL97 (Sheldrick, 2008)'
_computing_molecular_graphics     'ORTEPIII (Burnett & Johnson, 1996)'
_computing_publication_material
;
SHELXL97 (Sheldrick, 2008) and WINGX (Farrugia, 1999)
;
loop_
    _atom_site_type_symbol
    _atom_site_label
    _atom_site_fract_x
    _atom_site_fract_y
    _atom_site_fract_z
    _atom_site_U_iso_or_equiv
    _atom_site_adp_type
    _atom_site_calc_flag
    _atom_site_refinement_flags
    _atom_site_occupancy
    _atom_site_symmetry_multiplicity
    _atom_site_disorder_assembly
    _atom_site_disorder_group
    P P1 0.94393(3) 0.26513(3) 0.03610(4) 0.01932(11) Uani d . 1 1 . .
    P P2 0.54421(3) -0.17696(4) -0.42663(4) 0.02605(12) Uani d . 1 1 . .
    N N1 0.74513(10) 0.02204(12) -0.00827(14) 0.0225(3) Uani d . 1 1 . .
    N N2 0.75588(12) 0.04193(13) -0.31310(15) 0.0284(3) Uani d . 1 1 . .
    N N3 0.87175(12) -0.00772(13) 0.27737(16) 0.0275(3) Uani d . 1 1 . .
    O O1 0.84923(10) 0.33714(11) -0.01467(13) 0.0314(3) Uani d . 1 1 . .
    O O2 0.99197(11) 0.31318(11) 0.17482(12) 0.0322(3) Uani d . 1 1 . .
    O O3 0.91834(10) 0.13172(10) 0.04589(13) 0.0298(3) Uani d . 1 1 . .
    O O4 1.02998(10) 0.28122(12) -0.07732(14) 0.0319(3) Uani d . 1 1 . .
    O O5 0.58176(14) -0.24304(15) -0.29656(16) 0.0517(4) Uani d . 1 1 . .
    O O6 0.61467(9) -0.07876(11) -0.47656(13) 0.0304(3) Uani d . 1 1 . .
    O O7 0.52603(19) -0.27294(18) -0.54576(19) 0.0687(7) Uani d . 1 1 . .
    O O8 0.43568(12) -0.12345(16) -0.3960(2) 0.0548(5) Uani d . 1 1 . .
    C C1 0.78068(14) -0.08225(14) -0.09447(19) 0.0280(3) Uani d . 1 1 . .
    C C2 0.82930(14) -0.03456(16) -0.22692(19) 0.0306(3) Uani d . 1 1 . .
    C C3 0.71060(14) 0.13880(16) -0.22738(19) 0.0313(3) Uani d . 1 1 . .
    C C4 0.66558(14) 0.09023(18) -0.09418(19) 0.0323(4) Uani d . 1 1 . .
    C C5 0.70292(13) -0.01058(16) 0.13353(18) 0.0287(3) Uani d . 1 1 . .
    C C6 0.77789(14) -0.07807(16) 0.23154(19) 0.0305(3) Uani d . 1 1 . .
    H H1A 0.833(2) -0.124(2) -0.042(3) 0.047(7) Uiso d . 1 1 . .
    H H2NA 0.7042(19) -0.002(2) -0.356(3) 0.040(6) Uiso d . 1 1 . .
    H H4O 1.011(3) 0.250(3) -0.152(4) 0.068(9) Uiso d . 1 1 . .
    H H1B 0.7218(18) -0.130(2) -0.118(2) 0.035(6) Uiso d . 1 1 . .
    H H3NA 0.895(2) 0.033(2) 0.207(3) 0.050(7) Uiso d . 1 1 . .
    H H3NB 0.921(2) -0.062(2) 0.309(3) 0.045(7) Uiso d . 1 1 . .
    H H3NC 0.8586(19) 0.045(2) 0.351(3) 0.043(6) Uiso d . 1 1 . .
    H H2NB 0.790(2) 0.080(2) -0.386(3) 0.052(7) Uiso d . 1 1 . .
    H H2A 0.8872(18) 0.015(2) -0.204(2) 0.036(6) Uiso d . 1 1 . .
    H H2B 0.8482(19) -0.099(2) -0.288(3) 0.048(7) Uiso d . 1 1 . .
    H H3A 0.7650(19) 0.195(2) -0.203(3) 0.041(6) Uiso d . 1 1 . .
    H H3B 0.6571(18) 0.177(2) -0.284(3) 0.037(6) Uiso d . 1 1 . .
    H H4A 0.6092(19) 0.037(2) -0.114(3) 0.040(6) Uiso d . 1 1 . .
    H H5A 0.6835(18) 0.066(2) 0.181(3) 0.039(6) Uiso d . 1 1 . .
    H H6A 0.7415(19) -0.098(2) 0.314(3) 0.043(6) Uiso d . 1 1 . .
    H H6B 0.803(2) -0.153(2) 0.184(3) 0.048(7) Uiso d . 1 1 . .
    H H5B 0.6421(16) -0.0630(19) 0.117(2) 0.030(5) Uiso d . 1 1 . .
    H H4B 0.6433(19) 0.154(2) -0.038(3) 0.045(7) Uiso d . 1 1 . .
    H H8O 0.425(3) -0.058(3) -0.435(4) 0.082(11) Uiso d . 1 1 . .
    H H7O 0.539(3) -0.250(3) -0.623(5) 0.089(12) Uiso d . 1 1 . .
    H H1N 0.8034(18) 0.071(2) 0.006(2) 0.038(6) Uiso d . 1 1 . .
loop_
    _atom_site_aniso_label
    _atom_site_aniso_U_11
    _atom_site_aniso_U_22
    _atom_site_aniso_U_33
    _atom_site_aniso_U_12
    _atom_site_aniso_U_13
    _atom_site_aniso_U_23
    P1 0.02330(19) 0.01977(18) 0.01494(17) -0.00404(13) 0.00127(13) -0.00001(12)
    P2 0.0326(2) 0.0265(2) 0.0191(2) -0.00124(15) 0.00252(15) 0.00181(14)
    N1 0.0219(6) 0.0237(6) 0.0220(6) -0.0004(5) 0.0016(5) -0.0002(5)
    N2 0.0319(7) 0.0325(7) 0.0209(6) -0.0090(6) 0.0004(5) -0.0021(5)
    N3 0.0332(7) 0.0263(6) 0.0226(6) 0.0012(5) -0.0019(5) 0.0025(5)
    O1 0.0348(6) 0.0338(6) 0.0255(6) 0.0089(5) 0.0004(5) -0.0002(5)
    O2 0.0455(7) 0.0336(6) 0.0170(5) -0.0129(5) -0.0029(5) -0.0019(4)
    O3 0.0348(6) 0.0224(5) 0.0316(6) -0.0089(4) -0.0036(5) 0.0040(4)
    O4 0.0289(6) 0.0444(7) 0.0228(6) -0.0119(5) 0.0065(5) -0.0030(5)
    O5 0.0701(10) 0.0554(9) 0.0303(7) 0.0276(8) 0.0105(7) 0.0157(6)
    O6 0.0274(6) 0.0297(6) 0.0339(6) -0.0049(5) -0.0014(5) -0.0016(5)
    O7 0.1099(16) 0.0634(11) 0.0350(8) -0.0542(11) 0.0256(9) -0.0179(8)
    O8 0.0350(7) 0.0520(9) 0.0790(12) 0.0093(7) 0.0197(7) 0.0335(9)
    C1 0.0311(8) 0.0220(7) 0.0310(8) 0.0022(6) 0.0035(6) -0.0020(6)
    C2 0.0292(8) 0.0323(8) 0.0309(8) 0.0018(6) 0.0067(6) -0.0057(7)
    C3 0.0359(9) 0.0280(8) 0.0293(8) 0.0033(7) -0.0058(7) 0.0012(6)
    C4 0.0275(8) 0.0388(9) 0.0306(8) 0.0105(7) 0.0010(6) -0.0004(7)
    C5 0.0277(7) 0.0330(8) 0.0259(8) -0.0015(6) 0.0066(6) 0.0005(6)
    C6 0.0372(9) 0.0290(8) 0.0255(8) -0.0050(7) 0.0027(6) 0.0048(6)
_geom_special_details
;
All e.s.d.'s (except the e.s.d. in the dihedral angle between two l.s. planes)
are estimated using the full covariance matrix. The cell e.s.d.'s are taken
into account individually in the estimation of e.s.d.'s in distances, angles
and torsion angles; correlations between e.s.d.'s in cell parameters are only
used when they are defined by crystal symmetry. An approximate (isotropic)
treatment of cell e.s.d.'s is used for estimating e.s.d.'s involving l.s.
planes.
;
loop_
    _geom_bond_atom_site_label_1
    _geom_bond_atom_site_label_2
    _geom_bond_site_symmetry_2
    _geom_bond_distance
    _geom_bond_publ_flag
    P1 O2 . 1.5160(12) ?
    P1 O3 . 1.5218(11) ?
    P1 O1 . 1.5222(12) ?
    P1 O4 . 1.5858(12) ?
    P2 O5 . 1.4886(14) ?
    P2 O6 . 1.5097(12) ?
    P2 O8 . 1.5635(16) ?
    P2 O7 . 1.5561(17) ?
    N1 C4 . 1.487(2) ?
    N1 C1 . 1.498(2) ?
    N1 C5 . 1.507(2) ?
    N1 H1N . 0.93(2) ?
    N2 C3 . 1.481(2) ?
    N2 C2 . 1.487(2) ?
    N2 H2NA . 0.91(3) ?
    N2 H2NB . 0.93(3) ?
    N3 C6 . 1.492(2) ?
    N3 H3NA . 0.87(3) ?
    N3 H3NB . 0.92(3) ?
    N3 H3NC . 0.93(3) ?
    O4 H4O . 0.81(3) ?
    O7 H7O . 0.80(4) ?
    O8 H8O . 0.82(4) ?
    C1 C2 . 1.515(2) ?
    C1 H1A . 0.94(3) ?
    C1 H1B . 0.95(2) ?
    C2 H2A . 0.95(2) ?
    C2 H2B . 0.96(3) ?
    C3 C4 . 1.504(3) ?
    C3 H3A . 0.96(3) ?
    C3 H3B . 0.95(2) ?
    C4 H4A . 0.96(2) ?
    C4 H4B . 0.94(3) ?
    C5 C6 . 1.507(2) ?
    C5 H5A . 0.99(2) ?
    C5 H5B . 0.99(2) ?
    C6 H6A . 0.95(3) ?
    C6 H6B . 1.01(3) ?
loop_
    _geom_angle_atom_site_label_1
    _geom_angle_atom_site_label_2
    _geom_angle_atom_site_label_3
    _geom_angle_site_symmetry_1
    _geom_angle_site_symmetry_3
    _geom_angle
    _geom_angle_publ_flag
    O2 P1 O3 . . 111.88(7) ?
    O2 P1 O1 . . 112.21(7) ?
    O3 P1 O1 . . 110.86(7) ?
    O2 P1 O4 . . 105.37(7) ?
    O3 P1 O4 . . 108.16(7) ?
    O1 P1 O4 . . 108.06(7) ?
    O5 P2 O6 . . 115.58(10) ?
    O5 P2 O8 . . 107.41(9) ?
    O6 P2 O8 . . 110.04(8) ?
    O5 P2 O7 . . 106.64(12) ?
    O6 P2 O7 . . 110.19(8) ?
    O8 P2 O7 . . 106.54(13) ?
    C4 N1 C1 . . 108.79(13) ?
    C4 N1 C5 . . 109.46(13) ?
    C1 N1 C5 . . 115.14(12) ?
    C4 N1 H1N . . 108.7(14) ?
    C1 N1 H1N . . 105.1(14) ?
    C5 N1 H1N . . 109.5(15) ?
    C3 N2 C2 . . 112.18(13) ?
    C3 N2 H2NA . . 109.3(15) ?
    C2 N2 H2NA . . 111.8(15) ?
    C3 N2 H2NB . . 106.3(17) ?
    C2 N2 H2NB . . 110.2(16) ?
    H2NA N2 H2NB . . 107(2) ?
    C6 N3 H3NA . . 111.2(17) ?
    C6 N3 H3NB . . 107.3(16) ?
    H3NA N3 H3NB . . 109(2) ?
    C6 N3 H3NC . . 111.9(15) ?
    H3NA N3 H3NC . . 109(2) ?
    H3NB N3 H3NC . . 109(2) ?
    P1 O4 H4O . . 110(2) ?
    P2 O7 H7O . . 114(3) ?
    P2 O8 H8O . . 113(3) ?
    N1 C1 C2 . . 108.85(13) ?
    N1 C1 H1A . . 109.1(16) ?
    C2 C1 H1A . . 107.2(16) ?
    N1 C1 H1B . . 107.5(14) ?
    C2 C1 H1B . . 111.2(14) ?
    H1A C1 H1B . . 113(2) ?
    N2 C2 C1 . . 111.62(14) ?
    N2 C2 H2A . . 105.7(14) ?
    C1 C2 H2A . . 111.8(14) ?
    N2 C2 H2B . . 105.8(15) ?
    C1 C2 H2B . . 111.1(16) ?
    H2A C2 H2B . . 111(2) ?
    N2 C3 C4 . . 111.70(14) ?
    N2 C3 H3A . . 107.2(15) ?
    C4 C3 H3A . . 110.2(15) ?
    N2 C3 H3B . . 108.0(14) ?
    C4 C3 H3B . . 109.1(15) ?
    H3A C3 H3B . . 111(2) ?
    N1 C4 C3 . . 110.49(14) ?
    N1 C4 H4A . . 107.1(14) ?
    C3 C4 H4A . . 112.3(15) ?
    N1 C4 H4B . . 107.4(16) ?
    C3 C4 H4B . . 109.9(16) ?
    H4A C4 H4B . . 109(2) ?
    N1 C5 C6 . . 114.28(14) ?
    N1 C5 H5A . . 107.5(14) ?
    C6 C5 H5A . . 108.6(14) ?
    N1 C5 H5B . . 108.5(13) ?
    C6 C5 H5B . . 107.0(12) ?
    H5A C5 H5B . . 111.0(19) ?
    N3 C6 C5 . . 114.18(14) ?
    N3 C6 H6A . . 108.0(15) ?
    C5 C6 H6A . . 106.6(15) ?
    N3 C6 H6B . . 106.4(15) ?
    C5 C6 H6B . . 110.8(15) ?
    H6A C6 H6B . . 111(2) ?
loop_
    _geom_hbond_atom_site_label_D
    _geom_hbond_atom_site_label_H
    _geom_hbond_atom_site_label_A
    _geom_hbond_site_symmetry_A
    _geom_hbond_distance_DH
    _geom_hbond_distance_HA
    _geom_hbond_distance_DA
    _geom_hbond_angle_DHA
    N1 H1N O3 . 0.93(2) 1.66(2) 2.582(2) 168(2)
    N2 H2na O6 . 0.91(2) 1.80(2) 2.692(2) 167(2)
    N3 H3na O3 . 0.87(3) 1.90(3) 2.759(2) 168(3)
    O4 H4o O2 4_565 0.81(4) 1.78(4) 2.582(2) 170(3)
    N2 H2NB O1 4_565 0.93(3) 1.72(3) 2.656(2) 175(3)
    N3 H3NB O2 2_745 0.92(3) 1.79(3) 2.683(2) 164(2)
    N3 H3NC O1 4_566 0.93(3) 1.83(3) 2.747(2) 171(2)
    O8 H8O O6 3_654 0.82(4) 1.80(4) 2.614(2) 173(4)
    O7 H7O O5 4_555 0.80(4) 1.74(4) 2.502(2) 159(4)
    C3 H3A O1 . 0.96(2) 2.58(2) 3.427(2) 147(2)
    C5 H5B O5 4_556 0.99(2) 2.44(2) 3.236(2) 137(2)
    C2 H2B O4 2_744 0.96(3) 2.45(3) 3.345(2) 154(2)
