# Supplementary material for: 1-(2-Ammonio­eth­yl)piperazin-1,4-diium dihydrogeno­phosphate monohydrogeno­phosphate
Source: Acta Crystallogr Sect E Struct Rep Online. 2012 Oct 13;68(Pt 11):o3120. doi: 10.1107/S160053681204189X (PMC3515225; doi:10.1107/S160053681204189X)
Supplement: Supplementary file 2 [file e-68-o3120-Isup2.hkl]

#
# h,k,l, Fc-squared, Fo-squared, sigma(Fo-squared) and status flag
#
data_I
_shelx_title ' mrad13'
_shelx_refln_list_code          4
_shelx_F_calc_maximum       91.73
_exptl_crystal_F_000       688.00
_reflns_d_resolution_high  0.7330
 
loop_
 _symmetry_equiv_pos_as_xyz
 'x, y, z'
 '-x, y+1/2, -z+1/2'
 '-x, -y, -z'
 'x, -y-1/2, z-1/2'
 
_cell_length_a    12.9417
_cell_length_b    11.1054
_cell_length_c     9.3981
_cell_angle_alpha  90.000
_cell_angle_beta   92.566
_cell_angle_gamma  90.000
 
_shelx_F_squared_multiplier     1.000
 
loop_
 _refln_index_h
 _refln_index_k
 _refln_index_l
 _refln_F_squared_calc
 _refln_F_squared_meas
 _refln_F_squared_sigma
 _refln_observed_status
   4   0   0     3005.43     2787.82    117.79 o
   6   0   0     1563.35     1589.97     43.10 o
   7   0   0      674.68      730.59     18.34 o
   8   0   0      693.31      642.94     21.29 o
   9   0   0        3.49        7.94      1.04 o
  10   0   0     2242.40     2108.94     61.26 o
  11   0   0       14.71       15.65      1.41 o
  12   0   0      313.24      301.52      9.39 o
  13   0   0      534.16      538.52     23.22 o
  14   0   0        3.92        4.82      2.68 o
  15   0   0       32.89       45.26      3.79 o
  17   0   0       28.12       22.50      2.67 o
   3   1   0       60.94       53.91      2.20 o
   5   1   0      662.84      715.44     15.69 o
   6   1   0      563.64      474.09      9.77 o
   7   1   0      100.57      101.71      2.77 o
   8   1   0      513.80      520.02     10.43 o
   9   1   0      481.03      471.68     13.96 o
  10   1   0       67.56       70.39      1.66 o
  11   1   0     1459.20     1448.12     32.02 o
  12   1   0      276.29      289.62      6.90 o
  14   1   0      346.10      381.59     12.94 o
  15   1   0        0.25       -0.59      1.52 o
  16   1   0      104.50      114.62      5.48 o
  17   1   0       45.95       49.71      4.15 o
   3   2   0      703.75      615.83     17.12 o
   4   2   0     1997.03     1922.44     37.79 o
   5   2   0      241.19      216.79      5.20 o
   6   2   0      197.84      283.75      4.65 o
   7   2   0        0.03       -0.56      0.71 o
   8   2   0     2657.12     2692.05    101.52 o
   9   2   0      147.12      138.30      2.71 o
  10   2   0      677.85      718.86     15.99 o
  11   2   0        0.28       -0.26      0.78 o
  12   2   0      240.31      252.27      5.62 o
  13   2   0        1.15       -1.74      1.16 o
  14   2   0       16.50       10.54      1.30 o
  15   2   0       84.16       86.17      4.00 o
  16   2   0        1.29        0.85      2.31 o
  17   2   0       21.43       14.56      1.71 o
   2   3   0     4140.10     3666.36    124.64 o
   3   3   0      609.54      767.18     13.47 o
   4   3   0      478.88      393.79      6.16 o
   5   3   0      731.81      784.41     12.00 o
   6   3   0     4774.77     4818.25     73.79 o
   7   3   0       83.89       90.94      2.35 o
   8   3   0       66.66       65.69      1.44 o
   9   3   0       30.82       25.15      0.97 o
  10   3   0      334.58      349.17      6.82 o
  11   3   0       39.82       33.06      3.60 o
  12   3   0      901.53      946.42     21.38 o
  13   3   0      580.81      581.02     21.09 o
  14   3   0       67.24       73.04      3.20 o
  15   3   0       86.09       82.72      3.39 o
  16   3   0       90.10       90.91      4.57 o
  17   3   0       61.91       46.25      3.12 o
   0   4   0     2048.95     1828.98     49.18 o
   1   4   0     1886.65     1558.83     47.81 o
   2   4   0     1075.15     1043.30     20.30 o
   3   4   0      213.84      190.99      3.76 o
   4   4   0     1129.27     1258.53     19.01 o
   5   4   0       26.09       13.93      0.76 o
   6   4   0       38.79       43.40      1.76 o
   7   4   0        9.14        7.45      0.49 o
   8   4   0       22.86       25.97      0.83 o
   9   4   0     1098.62     1065.55     24.72 o
  10   4   0      284.59      327.65      7.31 o
  11   4   0      733.45      723.49     16.35 o
  12   4   0       28.36       34.26      1.35 o
  13   4   0      237.90      218.63      7.79 o
  14   4   0       80.06       78.88      3.23 o
  15   4   0        6.78        4.08      1.51 o
  16   4   0      184.99      164.00      7.70 o
  17   4   0      233.96      245.65     11.26 o
   1   5   0     1086.20     1212.24     20.23 o
   2   5   0        8.89        7.50      0.26 o
   3   5   0      549.05      648.20     14.34 o
   4   5   0      713.74      789.23     13.62 o
   5   5   0     1745.05     1584.59     27.30 o
   6   5   0       44.68       51.38      1.14 o
   7   5   0      134.92      135.95      2.11 o
   8   5   0      506.84      497.31      7.92 o
   9   5   0      396.52      407.69     10.63 o
  10   5   0      102.11      101.06      2.24 o
  11   5   0      369.52      371.78     14.84 o
  12   5   0       53.40       59.85      1.73 o
  13   5   0       86.52       94.28      3.67 o
  14   5   0      313.68      349.19     21.06 o
  15   5   0      668.37      719.49     27.59 o
  16   5   0        0.01       -1.54      1.41 o
   0   6   0       29.90       29.34      0.75 o
   1   6   0        0.34        9.22      0.38 o
   2   6   0      134.13      155.35      3.37 o
   3   6   0     1275.91     1311.47     30.68 o
   4   6   0        2.97        1.83      0.80 o
   5   6   0     1092.80     1153.61     21.66 o
   6   6   0      557.90      552.78      9.03 o
   7   6   0     3953.34     3722.35     87.47 o
   8   6   0      199.98      213.36      4.62 o
   9   6   0      586.59      580.02     11.82 o
  10   6   0        8.44        5.34      1.51 o
  11   6   0     1232.94     1306.99     30.84 o
  12   6   0        1.70        1.20      0.80 o
  13   6   0      184.89      186.97      7.00 o
  14   6   0       17.28       10.75      1.31 o
  15   6   0        1.05        2.58      2.16 o
  16   6   0        7.59        4.36      2.88 o
   1   7   0       33.97       37.36      1.12 o
   2   7   0        0.08        0.53      0.23 o
   3   7   0     2535.27     2310.17     49.00 o
   4   7   0      129.60      135.04      2.40 o
   5   7   0      670.20      639.66     10.94 o
   6   7   0      335.39      310.82      9.38 o
   7   7   0     2315.35     2302.54     66.44 o
   8   7   0      242.56      249.25      5.82 o
   9   7   0      104.72       90.47      1.92 o
  10   7   0      242.31      260.36      5.49 o
  11   7   0       57.88       58.01      1.55 o
  12   7   0        6.66        9.79      2.41 o
  13   7   0      406.16      417.88     24.22 o
  14   7   0       12.84       14.59      1.49 o
  15   7   0      203.51      201.04     13.21 o
   0   8   0      155.20      168.40      6.86 o
   1   8   0      685.66      635.96     17.69 o
   2   8   0       32.47       31.95      1.10 o
   3   8   0      166.14      180.45      6.76 o
   4   8   0      216.18      237.74      5.77 o
   5   8   0     1243.76     1119.32     19.41 o
   6   8   0      531.40      561.85      9.81 o
   7   8   0       23.94       16.50      1.18 o
   8   8   0      421.69      425.28      8.92 o
   9   8   0      846.93      852.32     17.77 o
  10   8   0        0.32        0.45      0.50 o
  11   8   0      404.66      437.57     11.55 o
  12   8   0        1.63        1.75      1.02 o
  13   8   0      272.54      294.59     11.72 o
  14   8   0      111.65      130.26      6.96 o
   1   9   0      995.94      899.44     32.07 o
   2   9   0       22.85       20.89      0.79 o
   3   9   0      200.86      189.95      3.49 o
   4   9   0       17.31       17.67      0.68 o
   5   9   0     2131.79     2107.02     43.16 o
   6   9   0      128.54      112.23      6.79 o
   7   9   0       44.18       34.43      1.05 o
   8   9   0       96.54      103.01      7.19 o
   9   9   0       53.26       52.52      1.76 o
  10   9   0       45.82       47.10      1.17 o
  11   9   0        6.94        5.67      1.31 o
  12   9   0      108.23      103.27      4.12 o
  13   9   0      172.99      176.92      8.16 o
  14   9   0       20.27       10.78      2.53 o
   0  10   0       83.12       77.08      3.94 o
   1  10   0       77.59       70.28      2.60 o
   2  10   0       21.92       17.04      2.47 o
   3  10   0       22.93       20.27      0.57 o
   4  10   0        1.88        3.91      0.50 o
   5  10   0       21.76       14.05      0.42 o
   6  10   0      161.78      169.49      7.86 o
   7  10   0       79.65       65.84      1.45 o
   8  10   0      102.88      107.58      2.73 o
   9  10   0      468.77      484.03     20.98 o
  10  10   0       87.27       86.02      7.77 o
  11  10   0       40.03       34.69      1.55 o
  12  10   0       17.91       19.86      1.70 o
  13  10   0       16.15       15.83      4.12 o
   1  11   0       12.85       11.01      1.18 o
   2  11   0      381.76      369.02     13.25 o
   3  11   0       42.88       38.78      2.72 o
   4  11   0      319.25      298.53      6.95 o
   5  11   0      164.17      142.62      3.84 o
   6  11   0        1.28        2.51      0.53 o
   7  11   0      227.50      248.19      5.26 o
   8  11   0      260.17      240.77      7.99 o
   9  11   0        6.55        8.72      0.72 o
  10  11   0        1.86        1.59      0.77 o
  11  11   0        0.06       -1.19      1.13 o
  12  11   0        0.76       -0.23      1.63 o
   0  12   0      577.96      529.48     29.37 o
   1  12   0       69.79       59.89      2.58 o
   2  12   0       28.44       19.55      1.52 o
   3  12   0       36.23       32.21      2.15 o
   4  12   0        5.40        5.42      1.31 o
   5  12   0        5.71        9.43      0.60 o
   6  12   0       12.13       12.38      0.81 o
   7  12   0       12.08       11.94      1.91 o
   8  12   0        3.96        2.52      1.39 o
   9  12   0        7.60        3.93      1.39 o
  10  12   0       41.44       40.66      3.01 o
   1  13   0       41.95       44.64      2.30 o
   2  13   0       50.26       45.10      2.55 o
   3  13   0       59.06       53.15      2.85 o
   4  13   0      144.33      140.43      5.86 o
   5  13   0       39.08       37.01      2.59 o
   6  13   0      320.03      298.13     13.90 o
   7  13   0        0.02       -1.69      1.13 o
   8  13   0      104.26      102.87      4.66 o
   9  13   0       59.67       69.32      4.69 o
   0  14   0       31.20       18.70      2.19 o
   1  14   0       49.20       31.68      2.26 o
   2  14   0      147.64      112.05      5.36 o
   3  14   0       49.51       34.53      2.43 o
   4  14   0       74.82       61.60      3.16 o
   5  14   0        7.52        2.84      2.63 o
   6  14   0        7.49        5.45      1.29 o
   1  15   0       15.44       16.90      1.61 o
   2  15   0       33.49       36.66      3.13 o
 -17   1   1        9.84        5.17      1.57 o
 -16   1   1       10.14        7.86      2.14 o
 -15   1   1       14.61       12.02      1.55 o
 -14   1   1       50.70       47.86      2.14 o
 -13   1   1       33.70       40.29      2.85 o
 -12   1   1      305.35      297.49      6.86 o
 -11   1   1       72.57       66.08      1.71 o
 -10   1   1        0.33       -0.58      1.69 o
  -9   1   1      157.74      134.38      2.59 o
  -8   1   1        0.14       -2.61      1.74 o
  -7   1   1      238.59      241.78      4.10 o
  -6   1   1      233.56      241.71      4.07 o
  -5   1   1      750.89      891.07     20.00 o
  -4   1   1      369.81      409.76      7.48 o
  -3   1   1       66.82       58.04      2.37 o
   3   1   1     3448.29     2980.93     78.53 o
   4   1   1     1285.83     1298.53     24.16 o
   5   1   1     2334.37     2226.71     40.97 o
   6   1   1      677.38      695.52     14.37 o
   7   1   1     1611.47     1710.91     26.15 o
   8   1   1       66.24       65.90      2.52 o
   9   1   1       50.63       36.18      1.02 o
  10   1   1      524.58      508.75      9.71 o
  11   1   1       25.09       21.89      2.34 o
  12   1   1      155.58      137.97      3.84 o
  13   1   1      452.32      439.66     12.80 o
  14   1   1        0.02       -2.69      1.80 o
  15   1   1        9.79        9.79      2.76 o
  16   1   1       10.58       12.85      1.76 o
  17   1   1       41.87       34.24      2.65 o
 -17   2   1       78.31       72.68      3.71 o
 -16   2   1      159.04      157.13      7.13 o
 -15   2   1      112.34      107.24      7.25 o
 -14   2   1        0.02       -1.76      1.27 o
 -13   2   1      167.22      141.08      4.68 o
 -12   2   1        1.53        1.93      0.82 o
 -11   2   1      420.16      417.93      9.30 o
 -10   2   1      948.42      916.60     21.85 o
  -9   2   1       11.03        4.35      0.77 o
  -8   2   1     2071.30     1977.64     32.93 o
  -7   2   1        8.58        6.43      1.20 o
  -6   2   1       78.00       71.49      1.44 o
  -5   2   1      255.94      260.55      5.12 o
  -4   2   1       55.56       68.49      1.28 o
  -3   2   1      155.01      132.16      2.71 o
  -2   2   1       65.99       54.59      2.21 o
   3   2   1     8415.07     7640.07    285.46 o
   4   2   1     4880.78     5022.17     83.06 o
   5   2   1       68.73       54.65      1.10 o
   6   2   1      133.18      148.15      2.62 o
   7   2   1       93.06       97.40      2.37 o
   8   2   1       23.57        9.84      1.19 o
   9   2   1        4.75        2.38      0.68 o
  10   2   1       61.45       62.19      1.67 o
  11   2   1        8.96        8.19      2.51 o
  12   2   1      102.96       97.56      3.08 o
  13   2   1       46.29       36.24      2.49 o
  14   2   1      115.71      110.59      4.32 o
  15   2   1       50.97       55.13      3.97 o
  16   2   1      172.96      188.11      7.70 o
  17   2   1        0.30       -2.27      1.70 o
 -17   3   1        2.84        2.40      1.65 o
 -16   3   1        7.96        4.11      1.60 o
 -15   3   1        4.51        3.26      1.57 o
 -14   3   1       24.13       16.34      1.50 o
 -13   3   1      394.46      381.55     12.37 o
 -12   3   1      158.61      159.67      3.75 o
 -11   3   1      183.75      176.64      4.32 o
 -10   3   1     1474.33     1447.78     28.00 o
  -9   3   1       36.30       34.95      1.08 o
  -8   3   1      257.83      238.21      4.31 o
  -7   3   1      511.87      512.96      7.37 o
  -6   3   1     1543.11     1622.46     28.44 o
  -5   3   1       67.49       75.36      1.29 o
  -4   3   1       56.41       65.99      1.57 o
  -3   3   1     1065.68     1008.07     18.03 o
  -2   3   1     1902.59     1868.58     29.17 o
  -1   3   1     1243.18     1111.74     36.04 o
   1   3   1      121.28      121.71      3.51 o
   2   3   1      246.00      227.80      5.21 o
   3   3   1       76.90       61.86      2.26 o
   4   3   1     3332.23     3118.99     59.48 o
   5   3   1      580.54      635.47     10.24 o
   6   3   1      295.82      323.39      5.17 o
   7   3   1     3084.21     3039.04     51.90 o
   8   3   1       27.69       16.32      0.95 o
   9   3   1      229.00      244.60      4.15 o
  10   3   1      658.63      647.93     11.81 o
  11   3   1      821.02      816.16     26.61 o
  12   3   1      166.21      148.68      3.65 o
  13   3   1        9.94       10.90      1.36 o
  14   3   1       25.57       19.04      1.56 o
  15   3   1       12.93        7.40      1.88 o
  16   3   1       41.18       41.00      2.57 o
  17   3   1        1.78        1.73      1.81 o
 -17   4   1       52.51       46.74      4.01 o
 -16   4   1        1.06       -0.07      1.81 o
 -15   4   1        2.88        1.74      1.18 o
 -14   4   1       44.01       34.14      1.97 o
 -13   4   1        0.22        0.66      1.90 o
 -12   4   1       52.25       63.91      1.79 o
 -11   4   1       71.95       53.67      1.58 o
 -10   4   1       30.24       28.69      0.84 o
  -9   4   1      261.99      248.53      4.80 o
  -8   4   1      685.28      674.87     12.89 o
  -7   4   1      105.77      108.93      2.45 o
  -6   4   1     2137.05     2112.18     29.62 o
  -5   4   1      699.57      707.16     10.01 o
  -4   4   1      309.66      305.41      6.08 o
  -3   4   1      789.22      838.02     12.83 o
  -2   4   1      202.27      196.54      4.04 o
  -1   4   1     2712.69     2623.08     52.49 o
   0   4   1      345.23      295.71      6.25 o
   1   4   1      332.29      310.53      5.44 o
   2   4   1       22.17       53.36      2.14 o
   3   4   1       20.40       10.04      0.39 o
   4   4   1     1022.81      964.32     17.71 o
   5   4   1     2707.02     2713.76     40.52 o
   6   4   1        2.37       13.47      0.73 o
   7   4   1      764.15      654.91     18.93 o
   8   4   1      704.17      730.69     21.29 o
   9   4   1       90.18      108.48      2.19 o
  10   4   1      618.55      700.44     14.26 o
  11   4   1      250.22      202.49      4.99 o
  12   4   1      396.89      405.66     20.21 o
  13   4   1       23.68       32.72      2.78 o
  14   4   1      421.54      418.43     15.83 o
  15   4   1        0.04        1.37      1.44 o
  16   4   1       26.15       25.64      2.11 o
 -16   5   1       63.76       52.07     10.61 o
 -15   5   1       96.98       74.98      3.44 o
 -14   5   1       24.74       20.28      3.34 o
 -13   5   1        3.52       -0.22      1.27 o
 -12   5   1      101.90       83.69      2.23 o
 -11   5   1       12.91       10.85      0.84 o
 -10   5   1      233.48      228.23      4.30 o
  -9   5   1       30.92       26.24      1.00 o
  -8   5   1      345.03      328.24      5.50 o
  -7   5   1      718.84      730.86     11.96 o
  -6   5   1        0.16        1.53      0.79 o
  -5   5   1     1792.17     1883.34     34.17 o
  -4   5   1     1199.72     1289.38     18.28 o
  -3   5   1      239.97      259.19      3.99 o
  -2   5   1     1939.76     1990.99     37.36 o
  -1   5   1     2701.87     2814.60     57.96 o
   0   5   1     2218.22     2225.09     56.41 o
   1   5   1     2887.77     2897.40     63.07 o
   2   5   1      855.42      852.47     17.15 o
   3   5   1      478.58      482.25      6.47 o
   4   5   1       62.99       68.29      1.17 o
   5   5   1     1356.33     1356.17     21.07 o
   6   5   1      798.28      856.64     18.90 o
   7   5   1        1.88        3.23      1.57 o
   8   5   1      775.34      758.06     18.43 o
   9   5   1      321.16      322.39      5.95 o
  10   5   1      408.14      383.58      7.36 o
  11   5   1       80.49       80.09      2.50 o
  12   5   1        1.33        1.25      0.96 o
  13   5   1      117.53      119.45      4.61 o
  14   5   1       92.52       91.06      4.07 o
  15   5   1       36.34       32.14      2.60 o
  16   5   1       17.71       13.55      2.26 o
 -16   6   1        4.64        3.44      1.62 o
 -15   6   1        9.81       12.66      1.61 o
 -14   6   1        0.17        0.72      1.08 o
 -13   6   1        8.98       10.99      1.20 o
 -12   6   1      107.02      109.94      3.15 o
 -11   6   1      127.71      116.61      2.55 o
 -10   6   1      380.83      389.34     11.16 o
  -9   6   1       17.85       16.98      1.09 o
  -8   6   1        0.52       -0.39      0.71 o
  -7   6   1        6.40        8.35      0.59 o
  -6   6   1       21.25       17.16      0.51 o
  -5   6   1       12.72       17.77      0.51 o
  -4   6   1     1952.57     1956.52     31.01 o
  -3   6   1      262.57      275.16      3.91 o
  -2   6   1      830.50      817.59     15.10 o
  -1   6   1      246.90      272.06      5.08 o
   0   6   1      120.23      134.90      2.54 o
   1   6   1      122.69      126.35      2.46 o
   2   6   1      491.98      480.32     18.07 o
   3   6   1       12.45       13.33      0.90 o
   4   6   1      602.39      542.27      9.83 o
   5   6   1        0.92        0.94      0.54 o
   6   6   1      824.02      802.72     15.21 o
   7   6   1       50.06       62.90      1.24 o
   8   6   1      457.57      494.08      8.95 o
   9   6   1      707.78      594.53     10.78 o
  10   6   1      107.28      110.71      2.65 o
  11   6   1       13.92        9.08      0.69 o
  12   6   1      460.64      498.12     14.72 o
  13   6   1       56.35       40.49      2.30 o
  14   6   1      133.58      132.12      5.73 o
  15   6   1        0.02       -0.03      1.53 o
  16   6   1      164.45      164.27      7.93 o
 -15   7   1       13.91       13.03      1.83 o
 -14   7   1        0.69        1.93      1.25 o
 -13   7   1        3.86        3.18      0.85 o
 -12   7   1        0.01        2.08      1.09 o
 -11   7   1        1.14       -1.03      1.32 o
 -10   7   1       17.23       12.02      0.91 o
  -9   7   1     1001.29     1065.87     19.86 o
  -8   7   1       56.37       42.67      1.15 o
  -7   7   1      203.39      226.40      3.71 o
  -6   7   1      591.12      558.16      8.54 o
  -5   7   1       10.23       18.37      1.37 o
  -4   7   1        0.56        4.62      0.53 o
  -3   7   1      315.49      305.73      4.95 o
  -2   7   1       95.03      101.48      1.77 o
  -1   7   1      578.10      595.06      9.58 o
   0   7   1      909.30      957.69     15.63 o
   1   7   1     2237.88     2338.10     37.49 o
   2   7   1      608.53      616.30      9.05 o
   3   7   1     4153.99     3988.01    197.08 o
   4   7   1       20.88       21.69      0.98 o
   5   7   1        3.04        2.64      1.31 o
   6   7   1      437.82      415.63      6.16 o
   7   7   1      217.40      215.38      4.49 o
   8   7   1        0.35        0.93      0.80 o
   9   7   1      576.83      627.21     11.93 o
  10   7   1       57.49       58.84      2.10 o
  11   7   1        1.66        2.99      1.06 o
  12   7   1       10.33       11.58      0.99 o
  13   7   1        8.68        5.23      1.88 o
  14   7   1       74.45       69.70      4.90 o
  15   7   1        1.13        2.68      2.05 o
 -14   8   1       69.61       67.91      3.36 o
 -13   8   1       78.54       73.45      3.17 o
 -12   8   1        2.17        1.05      0.84 o
 -11   8   1        7.33        6.57      0.55 o
 -10   8   1      361.71      386.80     13.79 o
  -9   8   1        0.00       -0.43      0.58 o
  -8   8   1     1115.59     1106.27     18.64 o
  -7   8   1        0.14       -0.35      0.64 o
  -6   8   1        6.49        4.44      0.94 o
  -5   8   1     1930.99     1985.91     31.07 o
  -4   8   1       31.66       30.23      0.76 o
  -3   8   1        0.26        0.45      0.48 o
  -2   8   1      191.06      200.55      3.91 o
  -1   8   1       23.72       25.14      0.98 o
   0   8   1       22.15       20.01      0.62 o
   1   8   1        0.20        2.02      0.46 o
   2   8   1        0.57       -0.13      0.36 o
   3   8   1      383.49      406.53     15.93 o
   4   8   1       52.40       48.27      3.20 o
   5   8   1     1892.25     2035.13     52.14 o
   6   8   1      186.07      204.29      8.20 o
   7   8   1      195.10      222.62      4.15 o
   8   8   1       73.07       81.25      2.64 o
   9   8   1        5.91        2.78      2.28 o
  10   8   1       35.63       30.72      0.94 o
  11   8   1      186.95      166.48      4.72 o
  12   8   1       92.30       86.98      5.15 o
  13   8   1      153.81      141.73      5.94 o
  14   8   1       40.70       44.72      2.64 o
 -14   9   1      107.79      110.25      6.50 o
 -13   9   1      264.63      287.88     13.52 o
 -12   9   1       14.21       12.68      1.22 o
 -11   9   1      195.00      229.08      5.35 o
 -10   9   1        0.17        0.58      0.73 o
  -9   9   1       85.84       97.29      2.33 o
  -8   9   1      138.06      118.47      2.24 o
  -7   9   1      234.33      292.69      6.32 o
  -6   9   1      693.02      660.71     11.35 o
  -5   9   1      142.76      127.69      2.33 o
  -4   9   1      191.31      172.64     11.35 o
  -3   9   1      683.66      687.73     16.59 o
  -2   9   1       27.28       32.07      0.91 o
  -1   9   1     1775.81     1826.52     34.40 o
   0   9   1      197.31      199.57      3.74 o
   1   9   1      563.15      596.57     13.48 o
   2   9   1       68.76       69.41      1.44 o
   3   9   1      561.96      583.17     11.11 o
   4   9   1       65.61       71.26      4.55 o
   5   9   1       13.52       13.40      0.51 o
   6   9   1       72.22       73.82      6.57 o
   7   9   1      312.56      314.43      7.54 o
   8   9   1       22.67       14.23      1.43 o
   9   9   1      394.37      427.57     10.78 o
  10   9   1        0.06        0.94      0.60 o
  11   9   1      244.08      297.16      9.64 o
  12   9   1       39.74       34.52      3.99 o
  13   9   1      133.77      136.03      6.09 o
  14   9   1        1.18       -1.69      1.47 o
 -13  10   1       90.50       95.03      4.64 o
 -12  10   1      336.79      334.72     14.44 o
 -11  10   1        1.60        1.62      1.28 o
 -10  10   1      262.55      256.84      5.93 o
  -9  10   1        2.77        3.12      0.59 o
  -8  10   1      132.73      140.62      2.75 o
  -7  10   1      554.42      567.15     11.97 o
  -6  10   1      182.54      176.62      3.27 o
  -5  10   1       51.31       70.51      4.46 o
  -4  10   1       21.76       28.96      1.18 o
  -3  10   1      793.09      877.50     17.03 o
  -2  10   1      561.21      560.89     11.44 o
  -1  10   1       28.88       22.50      0.60 o
   0  10   1        5.92        6.87      1.39 o
   1  10   1      129.16      147.74      4.19 o
   2  10   1      355.98      392.35      9.57 o
   3  10   1     1309.34     1391.61     34.75 o
   4  10   1       88.48      110.95      2.06 o
   5  10   1     1138.71     1223.43     35.36 o
   6  10   1        1.37        3.44      0.58 o
   7  10   1      390.04      421.25      7.59 o
   8  10   1       25.64       26.73      0.89 o
  10  10   1       32.57       18.78      0.90 o
  11  10   1        1.25        3.16      1.70 o
  12  10   1       10.68        9.53      1.05 o
  13  10   1      302.30      310.65     14.80 o
 -12  11   1       37.11       41.18      4.06 o
 -11  11   1      530.34      581.03     20.22 o
 -10  11   1       19.60       12.02      2.25 o
  -9  11   1      104.30      137.89      5.33 o
  -8  11   1      420.90      397.39      9.02 o
  -7  11   1       48.45       52.69      1.31 o
  -5  11   1       19.35       13.97      0.64 o
  -4  11   1       13.53       14.18      0.65 o
  -3  11   1      788.86      814.30     17.72 o
  -2  11   1      328.44      297.93      7.54 o
  -1  11   1      174.28      178.25      5.99 o
   0  11   1        0.59       -0.92      1.19 o
   1  11   1     1314.76     1343.56     48.89 o
   2  11   1        0.25       -1.48      2.78 o
   3  11   1      124.61      116.35      4.22 o
   4  11   1      120.00      128.56      3.00 o
   5  11   1        1.91        0.61      0.35 o
   6  11   1       21.48       14.95      0.50 o
   7  11   1      321.53      351.90      7.15 o
   8  11   1        5.48        6.98      0.57 o
   9  11   1      147.31      168.78      4.73 o
  10  11   1       46.16       35.67      1.79 o
  11  11   1      400.95      415.43     16.19 o
 -10  12   1      169.38      157.69     10.11 o
  -9  12   1       23.06       21.91      2.42 o
  -8  12   1      162.21      174.88      7.60 o
  -7  12   1       70.36       80.14      4.32 o
  -6  12   1       31.90       37.43      1.34 o
  -5  12   1      318.25      347.90     11.80 o
  -4  12   1       22.84       17.23      0.62 o
  -3  12   1       36.46       47.29      2.29 o
  -2  12   1        6.75        4.60      1.48 o
  -1  12   1       18.56       24.68      1.60 o
   0  12   1        1.98       -0.89      1.23 o
   1  12   1      225.86      214.80     11.63 o
   2  12   1       25.80       13.84      1.67 o
   3  12   1      293.24      325.12     12.65 o
   4  12   1        1.07        0.56      1.51 o
   5  12   1      563.15      641.49     19.81 o
   6  12   1        9.28        2.74      0.50 o
   7  12   1      196.33      222.11     11.14 o
   8  12   1       13.48       11.51      1.91 o
  10  12   1        3.11        0.69      2.58 o
  -9  13   1      254.81      277.84     13.80 o
  -8  13   1       57.08       54.76      4.09 o
  -7  13   1       83.59       92.09      4.08 o
  -6  13   1      144.24      133.43      5.58 o
  -5  13   1       18.32       19.81      1.59 o
  -4  13   1      222.78      225.72      8.29 o
  -3  13   1        7.43        4.55      1.35 o
  -2  13   1      189.47      181.48      7.75 o
  -1  13   1      545.23      563.35     21.02 o
   0  13   1       95.44       94.20      3.57 o
   1  13   1      149.14      151.40      5.94 o
   2  13   1       19.79       14.53      1.58 o
   3  13   1      226.87      218.01     13.24 o
   4  13   1        9.47        4.95      1.61 o
   5  13   1        4.63        2.25      1.45 o
   6  13   1        5.53        3.96      1.40 o
   8  13   1       23.00       12.18      2.13 o
  -6  14   1       39.42       33.66      2.14 o
  -5  14   1       13.26       17.76      1.70 o
  -4  14   1       54.33       53.49      2.86 o
  -3  14   1      103.10      117.72      5.24 o
  -2  14   1      273.33      274.02     12.18 o
  -1  14   1       40.71       45.10      2.55 o
   0  14   1        5.11        4.75      1.65 o
   1  14   1        0.72        1.98      1.91 o
   2  14   1      252.17      245.85     10.64 o
   3  14   1      103.54      106.64      4.87 o
   4  14   1      234.63      207.78      8.95 o
   5  14   1      155.70      153.96      6.99 o
  -2  15   1       43.91       46.27      2.82 o
  -1  15   1       18.41       17.00      2.99 o
   0  15   1      257.08      238.16      9.23 o
   1  15   1      295.37      306.53     11.68 o
   2  15   1      218.48      221.94      9.25 o
 -17   0   2       35.94       38.85      3.37 o
 -16   0   2        9.45       10.55      1.90 o
 -15   0   2      586.98      572.39     31.64 o
 -14   0   2      330.99      305.12     14.66 o
 -13   0   2      198.26      190.26      8.41 o
 -12   0   2       82.32       83.05      3.35 o
 -11   0   2       83.50       77.80      2.64 o
 -10   0   2     1076.64     1060.95     23.22 o
  -9   0   2     1854.02     1982.56     41.99 o
  -8   0   2     1627.51     1581.73     37.50 o
  -7   0   2     4281.55     4161.06    100.88 o
  -6   0   2     1679.41     1661.37     43.12 o
  -5   0   2     7385.37     7382.94    187.73 o
  -4   0   2     2034.50     2302.78     64.01 o
  -3   0   2     1334.96     1570.77     54.69 o
   3   0   2     1905.78     1859.59     64.47 o
   4   0   2     1532.43     1231.76     31.08 o
   5   0   2     2361.71     2237.04     53.84 o
   6   0   2        4.24        0.96      0.76 o
   7   0   2      413.72      436.58     10.09 o
   8   0   2      435.91      426.31     11.16 o
   9   0   2      432.91      355.45      9.76 o
  10   0   2     3150.89     3319.18     92.75 o
  11   0   2      132.43      120.22      3.91 o
  12   0   2      287.42      304.92     10.04 o
  13   0   2       45.84       53.49      3.45 o
  14   0   2        0.11       -1.98      2.58 o
  15   0   2        6.20        3.43      1.98 o
  16   0   2       43.73       37.99      3.61 o
  17   0   2       68.04       66.66      4.60 o
 -17   1   2      102.63      103.39      5.07 o
 -16   1   2        5.48        6.03      1.35 o
 -15   1   2       15.27       14.33      1.51 o
 -14   1   2       57.44       62.83      2.48 o
 -13   1   2      134.35      132.63      6.09 o
 -12   1   2       73.06       88.62      2.26 o
 -11   1   2     2275.79     2288.59     44.53 o
 -10   1   2      201.46      193.36      6.54 o
  -9   1   2     2315.12     2307.69     39.28 o
  -8   1   2     1204.35     1162.75     18.99 o
  -7   1   2     2292.24     2385.09     41.90 o
  -6   1   2     1344.64     1245.07     21.95 o
  -5   1   2      619.51      595.90     10.80 o
  -4   1   2     1932.27     1695.14     31.38 o
  -3   1   2     2677.71     2821.44     54.06 o
  -2   1   2     3229.72     3179.31     82.46 o
   2   1   2     7917.26     6838.86    156.33 o
   3   1   2      827.74      881.16     14.83 o
   4   1   2       77.65       29.98      0.99 o
   5   1   2       85.36       86.69      1.66 o
   6   1   2      970.56      840.60     14.62 o
   7   1   2      681.17      728.43     12.18 o
   8   1   2        2.76        2.83      3.33 o
   9   1   2        5.42        3.06      0.68 o
  10   1   2      239.72      221.66      6.70 o
  11   1   2      647.11      635.22     17.18 o
  12   1   2     1044.32     1109.88     25.19 o
  13   1   2      134.49      107.11      3.79 o
  14   1   2      791.10      872.30     33.00 o
  15   1   2       21.86       14.18      2.25 o
  16   1   2      267.70      310.25     14.98 o
  17   1   2       37.08       31.63      2.77 o
 -17   2   2      315.79      327.47     24.03 o
 -16   2   2        6.29        4.90      1.32 o
 -15   2   2       41.96       27.24      1.89 o
 -14   2   2       27.68       30.34      2.41 o
 -13   2   2       94.27       79.02      4.19 o
 -12   2   2      590.72      578.35     12.99 o
 -11   2   2       72.29       74.92      2.73 o
 -10   2   2     2035.06     2187.40     47.06 o
  -9   2   2      674.14      675.49     11.13 o
  -8   2   2     1142.49     1066.14     17.21 o
  -7   2   2     2216.38     2383.51     56.97 o
  -6   2   2       25.79       10.05      0.69 o
  -5   2   2     4933.67     4906.26     90.47 o
  -4   2   2       94.28      104.05      2.57 o
  -2   2   2      516.95      456.08      8.42 o
  -1   2   2     3650.11     3469.24     83.31 o
   1   2   2     5955.58     5656.89    144.44 o
   2   2   2     4643.20     4024.28     69.48 o
   3   2   2      251.95      201.09      3.40 o
   4   2   2        0.21        0.16      1.02 o
   5   2   2       51.26       63.42      1.30 o
   6   2   2     1063.49     1096.41     17.62 o
   7   2   2      118.01      130.19      2.41 o
   8   2   2      652.72      635.57     10.31 o
   9   2   2        1.39        1.84      0.52 o
  10   2   2      684.53      711.03     13.19 o
  11   2   2      409.20      355.66      7.68 o
  12   2   2      246.35      271.84      7.22 o
  13   2   2        3.08        0.46      1.63 o
  14   2   2       34.96       37.52      2.08 o
  15   2   2       18.12       18.61      1.64 o
  16   2   2       70.35       67.32      3.44 o
  17   2   2       19.94       17.79      2.30 o
 -17   3   2        2.97        3.41      2.23 o
 -16   3   2        0.73        0.65      1.28 o
 -15   3   2       33.97       34.76      3.11 o
 -14   3   2       57.91       62.93      3.23 o
 -13   3   2      378.71      387.13     17.42 o
 -12   3   2      330.58      339.30      7.62 o
 -11   3   2       41.47       43.75      1.89 o
 -10   3   2      223.59      239.59      4.48 o
  -9   3   2      334.29      341.91      5.66 o
  -8   3   2      244.18      240.88      4.52 o
  -7   3   2      281.41      267.18      4.42 o
  -6   3   2     2193.66     2078.65     37.19 o
  -5   3   2       34.34       38.86      0.91 o
  -4   3   2       59.00       59.59      3.03 o
  -3   3   2     2481.78     2442.62     46.85 o
  -2   3   2        5.86       23.34      0.61 o
  -1   3   2      813.37      808.27     14.65 o
   0   3   2      105.72      120.89      3.12 o
   1   3   2     1082.32     1169.85     23.15 o
   2   3   2     2773.20     2902.60     45.70 o
   3   3   2      250.00      217.28      3.52 o
   4   3   2     1695.95     1511.12     27.48 o
   5   3   2      685.39      729.16     14.22 o
   6   3   2      234.85      238.04      3.81 o
   7   3   2      120.69      129.24      2.26 o
   8   3   2     1149.20     1156.14     21.13 o
   9   3   2        1.59        2.53      0.64 o
  10   3   2       11.60       12.45      0.67 o
  11   3   2        1.52        0.66      1.36 o
  12   3   2      306.98      351.45      9.27 o
  13   3   2      188.29      167.15      5.95 o
  14   3   2      242.72      278.29     11.33 o
  15   3   2      344.42      340.02     13.04 o
  16   3   2      204.26      215.14     10.01 o
 -16   4   2      194.11      197.86      9.44 o
 -15   4   2       25.10       18.09      2.85 o
 -14   4   2        2.37        6.78      1.15 o
 -13   4   2        0.14        1.80      1.93 o
 -12   4   2       86.90       82.07      2.21 o
 -11   4   2       11.72       17.85      0.95 o
 -10   4   2      918.03      910.95     21.39 o
  -9   4   2      323.98      342.12      5.84 o
  -8   4   2     1194.48     1201.84     40.37 o
  -7   4   2     1774.69     1863.66     29.09 o
  -6   4   2      184.76      169.53      2.97 o
  -5   4   2     1702.78     1757.33     28.84 o
  -4   4   2     2671.17     2851.11     51.66 o
  -3   4   2     1738.21     1788.54     31.97 o
  -2   4   2     1090.24     1074.01     43.09 o
  -1   4   2      385.82      408.48     10.36 o
   0   4   2      298.46      398.06      7.30 o
   1   4   2     2483.77     2266.68     46.12 o
   2   4   2      304.29      357.51     10.96 o
   3   4   2     1639.86     1672.21     26.17 o
   4   4   2     7437.27     7198.47    116.79 o
   5   4   2      162.29      181.00      3.09 o
   6   4   2       41.48       40.25      1.01 o
   7   4   2      107.70       88.11      1.45 o
   8   4   2       58.72       56.37      2.08 o
   9   4   2     1155.18     1149.14     23.38 o
  10   4   2        2.78        0.55      0.58 o
  11   4   2      304.47      286.50      6.37 o
  12   4   2      196.27      215.65      4.79 o
  13   4   2      367.58      359.74     12.15 o
  14   4   2       19.96       20.88      2.33 o
  15   4   2        1.80        2.01      1.34 o
  16   4   2       10.54        7.73      1.62 o
 -16   5   2        4.27        3.05      2.24 o
 -15   5   2       71.38       72.57      3.64 o
 -14   5   2      191.79      183.35     10.28 o
 -13   5   2       62.16       55.65      2.41 o
 -12   5   2      130.77      139.90      3.46 o
 -11   5   2       62.39       51.34      1.36 o
 -10   5   2      691.01      720.49     15.36 o
  -9   5   2        0.87        0.10      1.22 o
  -8   5   2       47.10       53.35      1.59 o
  -7   5   2      421.95      431.83      8.59 o
  -6   5   2       12.65       11.47      0.64 o
  -5   5   2      899.04      896.19     15.19 o
  -4   5   2      959.43      998.36     18.36 o
  -3   5   2     1182.91     1282.72     26.77 o
  -2   5   2        1.19        3.75      0.73 o
  -1   5   2       47.69       71.17      3.45 o
   0   5   2      778.06      761.99     14.78 o
   1   5   2     1368.47     1301.93     26.12 o
   2   5   2       85.84       82.76      1.55 o
   3   5   2     1628.95     1511.04     28.57 o
   4   5   2      152.16      141.80      3.97 o
   5   5   2     2176.57     1995.00     46.50 o
   6   5   2      126.75      129.99      2.38 o
   7   5   2      869.13      951.61     29.43 o
   8   5   2      455.66      502.31     10.60 o
   9   5   2       39.68       39.37      4.08 o
  10   5   2      306.48      284.09     10.18 o
  11   5   2       65.90       54.71      1.53 o
  12   5   2       65.17       50.65      1.89 o
  13   5   2      384.81      361.64     14.46 o
  14   5   2      101.87      124.32      4.80 o
  15   5   2      177.19      162.79      7.23 o
  16   5   2      144.50      156.20      7.40 o
 -16   6   2      265.71      286.02     13.81 o
 -15   6   2       42.98       31.90      2.30 o
 -14   6   2      203.89      225.98      8.19 o
 -13   6   2       40.56       55.41      2.40 o
 -12   6   2       29.48       20.94      1.00 o
 -11   6   2       80.55       94.84      3.48 o
 -10   6   2       56.63       58.31      2.08 o
  -9   6   2      549.09      581.25     29.36 o
  -8   6   2      785.10      817.43     13.25 o
  -7   6   2       18.67       11.54      0.72 o
  -6   6   2      415.20      458.55     12.80 o
  -5   6   2       55.56       80.56      1.60 o
  -4   6   2      525.75      599.25     26.83 o
  -3   6   2      846.15      876.55     14.07 o
  -2   6   2        7.89        8.74      0.48 o
  -1   6   2     2027.28     1940.63     34.28 o
   0   6   2      257.85      256.22      4.52 o
   1   6   2      663.85      615.38     10.58 o
   2   6   2     1768.17     1749.80     38.90 o
   3   6   2     2398.06     2281.63     35.81 o
   4   6   2       75.36       64.76      2.36 o
   5   6   2      249.45      190.49      2.86 o
   6   6   2     1233.40     1184.89     30.50 o
   7   6   2     1898.53     1831.07     30.45 o
   8   6   2      753.27      713.96     12.67 o
   9   6   2      856.91      778.47     20.11 o
  10   6   2       35.77       27.19      0.96 o
  11   6   2      573.22      618.08     13.69 o
  12   6   2      292.22      334.89      8.55 o
  13   6   2       93.13       82.62      5.85 o
  14   6   2       92.24       94.82      4.92 o
  15   6   2        0.82       -1.54      1.34 o
 -15   7   2        3.57        3.38      1.30 o
 -14   7   2       37.64       30.01      4.14 o
 -13   7   2       14.57       13.12      3.59 o
 -12   7   2      519.19      571.05     15.37 o
 -11   7   2        0.83        1.30      0.70 o
 -10   7   2       49.17       58.89      1.55 o
  -9   7   2      111.65       86.49      2.25 o
  -8   7   2      827.03      916.09     16.80 o
  -7   7   2       32.87       41.59      1.03 o
  -6   7   2        4.04        9.81      3.54 o
  -5   7   2      762.14      778.97     12.03 o
  -4   7   2      404.86      404.20      5.66 o
  -3   7   2      241.55      227.36      5.03 o
  -2   7   2       22.89       29.68      1.15 o
  -1   7   2       95.41      116.77      4.00 o
   0   7   2      114.05      101.11      2.02 o
   1   7   2      133.03      115.36      3.11 o
   2   7   2      549.94      537.35     15.74 o
   3   7   2     3044.00     2961.77     62.09 o
   4   7   2       28.79       27.38      1.01 o
   5   7   2     4505.26     4430.60    133.14 o
   6   7   2      167.65      176.42      3.01 o
   7   7   2      778.66      763.10     30.33 o
   8   7   2        0.54        0.07      0.70 o
   9   7   2        8.23       11.21      0.99 o
  10   7   2      216.77      226.35      8.24 o
  11   7   2      135.51      114.98      5.26 o
  12   7   2      140.93      130.78      4.08 o
  13   7   2      395.67      437.06     17.55 o
  14   7   2       10.81       12.90      1.46 o
  15   7   2      123.55      109.98      5.11 o
 -14   8   2      101.78      109.39      7.09 o
 -13   8   2        1.86        4.90      1.52 o
 -12   8   2      432.41      455.02     12.46 o
 -11   8   2       39.02       42.82      1.25 o
 -10   8   2       13.22        7.89      0.84 o
  -9   8   2        7.05        5.00      0.63 o
  -8   8   2      182.63      200.44      3.94 o
  -7   8   2      499.41      454.42      9.71 o
  -6   8   2      951.32     1063.95     18.83 o
  -5   8   2       30.68       47.60      1.03 o
  -4   8   2       59.73       69.23      1.82 o
  -3   8   2      613.92      637.77     14.48 o
  -2   8   2      118.22      122.25      2.22 o
  -1   8   2     1684.27     1648.85     27.19 o
   0   8   2       27.81       30.99      1.29 o
   1   8   2     1707.02     1633.14     25.59 o
   2   8   2      628.86      629.76     13.36 o
   3   8   2      150.04      145.98      6.57 o
   4   8   2     2351.89     2284.92    100.25 o
   5   8   2      144.50      121.53      2.10 o
   6   8   2      136.69      114.07      2.38 o
   7   8   2     1122.83     1048.63     40.10 o
   8   8   2        4.56        0.47      1.60 o
   9   8   2      757.59      745.62     23.90 o
  10   8   2       74.64       88.85      2.26 o
  11   8   2      142.71      120.99      3.04 o
  12   8   2        7.56        5.19      1.23 o
  13   8   2       44.74       48.45      2.85 o
  14   8   2       14.12        7.43      2.18 o
 -14   9   2       92.87       87.36      4.07 o
 -13   9   2        0.45        1.10      1.30 o
 -12   9   2        8.90        7.32      1.36 o
 -11   9   2       48.76       42.63      1.55 o
 -10   9   2      478.20      550.58     13.15 o
  -9   9   2        0.40        3.34      0.47 o
  -8   9   2        6.04        4.44      0.66 o
  -7   9   2       79.93       67.11      5.15 o
  -6   9   2       25.62       21.36      1.70 o
  -5   9   2       48.30       56.83      1.19 o
  -4   9   2       31.77       30.26      0.96 o
  -3   9   2     1095.12     1119.83     19.35 o
  -2   9   2      292.07      277.80      4.83 o
  -1   9   2      310.84      319.34      5.46 o
   0   9   2      136.08      133.07      2.28 o
   1   9   2      392.33      374.30      6.44 o
   2   9   2       20.17       16.10      2.80 o
   3   9   2     1800.47     1724.29     33.90 o
   4   9   2       12.57       13.90      0.50 o
   5   9   2      864.26      885.85     36.59 o
   6   9   2       61.96       64.48      2.59 o
   7   9   2      335.42      352.48     22.70 o
   8   9   2      130.93      127.25      3.41 o
   9   9   2       69.52       73.51      3.10 o
  10   9   2       30.07       23.63      1.10 o
  11   9   2      104.76       93.96      2.95 o
  12   9   2        3.17        2.05      1.36 o
  13   9   2       18.68       16.62      1.69 o
 -13  10   2        1.36        3.67      1.52 o
 -12  10   2        2.24        0.67      0.84 o
 -11  10   2        0.84        3.03      0.97 o
 -10  10   2       58.78       54.61      5.48 o
  -9  10   2       47.45       43.37      2.46 o
  -8  10   2       29.61       23.80      0.89 o
  -7  10   2        7.27        6.71      0.43 o
  -6  10   2       14.36       21.97      0.72 o
  -5  10   2      168.35      136.21      3.53 o
  -4  10   2       78.00       83.05      1.99 o
  -3  10   2       41.73       37.64      1.06 o
  -2  10   2      121.76      109.63      2.41 o
  -1  10   2      282.94      295.75      6.13 o
   0  10   2       67.95       58.21      1.41 o
   1  10   2      817.79      827.48     16.87 o
   2  10   2      369.15      348.33      6.87 o
   3  10   2       14.38       14.53      0.61 o
   4  10   2       16.56       15.42      0.68 o
   5  10   2        0.01        0.22      0.43 o
   6  10   2       74.46       65.60      3.80 o
   7  10   2       74.53       63.71      1.52 o
   8  10   2       44.32       48.93      2.70 o
   9  10   2       15.49       11.72      0.80 o
  10  10   2        0.06       -0.33      0.65 o
  11  10   2      284.87      301.10     12.52 o
  12  10   2       54.12       54.23      2.20 o
 -11  11   2       72.30       61.33      3.87 o
 -10  11   2       83.39       73.21      3.49 o
  -9  11   2       20.37       15.46      1.35 o
  -8  11   2        2.25        4.48      1.16 o
  -7  11   2       35.99       44.04      1.58 o
  -6  11   2       46.38       45.09      1.89 o
  -5  11   2        3.71        4.82      0.63 o
  -4  11   2       79.36       58.65      1.94 o
  -3  11   2      146.81      161.47      4.24 o
  -2  11   2       40.25       30.09      1.01 o
  -1  11   2       13.13       17.43      0.62 o
   0  11   2        0.89        0.00      0.33 o
   1  11   2       59.97       67.60      1.70 o
   2  11   2      108.12      120.86      3.03 o
   3  11   2        0.66       -0.59      0.39 o
   4  11   2        1.27        1.16      0.56 o
   5  11   2       40.00       39.55      1.15 o
   6  11   2       71.40       70.02      2.75 o
   7  11   2      132.84      143.45      3.92 o
   8  11   2       35.40       28.09      1.11 o
   9  11   2        7.15        7.68      0.81 o
  10  11   2       35.40       26.76      1.46 o
  11  11   2        3.78        5.53      1.22 o
 -10  12   2        9.73        8.50      1.78 o
  -9  12   2       81.38       89.23      7.39 o
  -8  12   2       33.69       35.45      2.04 o
  -7  12   2      125.89      113.39      5.27 o
  -6  12   2      234.30      255.86     14.16 o
  -5  12   2       42.09       40.15      1.82 o
  -4  12   2       93.71       95.54      2.92 o
  -3  12   2      149.02      135.16      3.34 o
  -2  12   2      122.80      116.97      2.74 o
  -1  12   2       16.83       10.11      0.51 o
   0  12   2      179.35      137.72      3.64 o
   1  12   2       21.25       14.01      0.60 o
   2  12   2       92.48      105.57      2.48 o
   3  12   2      118.73      137.85      5.67 o
   4  12   2       29.35       34.40      1.01 o
   5  12   2      150.05      152.53      5.26 o
   6  12   2       15.34       13.42      0.93 o
   7  12   2       81.46       75.98      3.11 o
   8  12   2        2.78        2.37      0.92 o
   9  12   2      111.47      122.38      8.01 o
  10  12   2      151.89      148.72      9.40 o
  -8  13   2      343.27      324.92     19.90 o
  -7  13   2        8.83        5.08      1.79 o
  -6  13   2       20.63       17.23      2.10 o
  -5  13   2       28.42       31.30      3.02 o
  -4  13   2       47.18       33.59      2.73 o
  -3  13   2        5.23        1.92      2.49 o
  -2  13   2        5.74        3.14      2.08 o
  -1  13   2      444.85      468.13     25.13 o
   0  13   2       78.32       85.59      4.89 o
   1  13   2       16.54       13.88      2.31 o
   2  13   2       47.08       42.89      3.54 o
   3  13   2      169.36      161.91      9.80 o
   4  13   2       31.77       29.40      2.99 o
   5  13   2       78.66       70.57      4.93 o
   7  13   2        1.64        2.57      1.75 o
   8  13   2       48.03       43.57      3.42 o
  -5  14   2      270.89      272.69     16.14 o
  -4  14   2      191.73      212.62     13.58 o
  -3  14   2       47.97       45.18      3.48 o
  -2  14   2       13.54        4.00      3.02 o
  -1  14   2       38.89       32.86      3.43 o
   0  14   2       20.91       21.96      2.97 o
   1  14   2        0.01        2.98      2.58 o
   2  14   2        5.98       17.81      2.52 o
   3  14   2        1.31        6.34      2.11 o
   4  14   2        7.09        5.18      2.70 o
   5  14   2        5.53        9.25      2.17 o
   6  14   2       21.32       22.23      3.52 o
 -17   1   3       74.22       70.60      4.82 o
 -16   1   3      316.23      320.13     13.88 o
 -15   1   3        0.01        0.01      1.20 o
 -14   1   3       97.57       95.44      3.64 o
 -13   1   3      195.15      174.92      5.41 o
 -12   1   3       77.08       67.17      2.11 o
 -11   1   3      260.70      262.83      5.69 o
 -10   1   3        4.28        5.37      1.14 o
  -9   1   3     1637.28     1658.74     28.57 o
  -8   1   3       99.66       92.17      1.95 o
  -7   1   3        0.07        0.58      1.44 o
  -6   1   3      236.76      220.70      6.58 o
  -5   1   3        5.49       10.04      0.55 o
  -4   1   3      702.56      763.61     13.37 o
  -3   1   3       29.70       30.09      0.92 o
  -2   1   3       28.61       27.50      1.71 o
  -1   1   3     2038.14     1966.71     38.57 o
   0   1   3       75.75       53.84      1.33 o
   1   1   3      132.79      152.42      3.58 o
   2   1   3       39.74       59.27      1.59 o
   3   1   3      143.70      121.52      2.39 o
   4   1   3     2846.48     2881.36     50.19 o
   5   1   3      115.19      103.11      1.90 o
   6   1   3     1397.94     1353.95     22.43 o
   7   1   3        0.03       -1.97      1.32 o
   8   1   3     1739.73     1843.79     32.95 o
   9   1   3       25.23       31.33      1.78 o
  10   1   3      758.32      783.29     15.81 o
  11   1   3       32.76       41.85      2.62 o
  12   1   3      515.69      513.13     12.34 o
  13   1   3        3.76       -0.52      1.89 o
  14   1   3        6.22        8.72      1.79 o
  15   1   3       65.43       77.18      3.27 o
  16   1   3        5.77        6.26      2.26 o
 -17   2   3        6.34        3.36      1.69 o
 -16   2   3        0.48       -0.38      2.20 o
 -15   2   3       64.92       62.83      3.01 o
 -14   2   3      141.55      146.97      5.27 o
 -13   2   3      501.38      496.40     15.13 o
 -12   2   3      155.36      168.48      3.19 o
 -11   2   3      438.53      450.64     11.69 o
 -10   2   3      102.62      105.75      2.51 o
  -9   2   3      507.25      524.33      9.17 o
  -8   2   3      658.44      665.67     11.61 o
  -7   2   3        0.37        2.29      2.17 o
  -6   2   3      171.03      161.69      3.00 o
  -5   2   3     1280.71     1357.93     23.97 o
  -4   2   3      796.63      764.87     13.27 o
  -3   2   3      729.39      652.04     11.70 o
  -2   2   3       47.07       36.97      2.97 o
  -1   2   3       29.10       17.76      0.84 o
   1   2   3     1939.38     1769.08     31.28 o
   2   2   3     2527.21     2598.54     42.49 o
   3   2   3     1632.19     1600.99     27.33 o
   4   2   3     1320.48     1275.94     20.62 o
   5   2   3      487.16      491.67      8.20 o
   6   2   3     2617.35     2675.69     50.09 o
   7   2   3      815.84      800.94     13.34 o
   8   2   3        9.41        9.30      1.81 o
   9   2   3      403.42      410.32      7.90 o
  10   2   3       16.80       20.69      0.73 o
  11   2   3       75.28       86.15      1.89 o
  12   2   3      612.45      635.01     22.84 o
  13   2   3      112.63      119.60      6.41 o
  14   2   3       30.33       25.22      4.03 o
  15   2   3        0.23        0.89      1.72 o
  16   2   3       89.53       82.11      6.36 o
 -16   3   3        0.30        5.80      4.53 o
 -15   3   3      293.80      281.23     10.38 o
 -14   3   3      164.18      157.28      5.77 o
 -13   3   3        6.09        1.82      1.92 o
 -12   3   3        6.38        6.24      0.81 o
 -11   3   3      217.18      225.52      4.48 o
 -10   3   3      362.19      343.70      8.12 o
  -9   3   3      794.35      779.61     16.50 o
  -8   3   3      530.66      559.39      9.28 o
  -7   3   3     2123.54     2137.46     39.25 o
  -6   3   3      104.44      122.02      2.33 o
  -5   3   3     2132.26     2162.80     34.40 o
  -4   3   3      540.27      570.92     18.91 o
  -3   3   3     1823.21     1849.23     45.09 o
  -2   3   3      463.13      519.55     12.67 o
  -1   3   3       60.54       64.45      1.38 o
   0   3   3      315.91      328.11      8.50 o
   1   3   3        0.10       11.62      0.74 o
   2   3   3     4362.68     4453.92     75.53 o
   3   3   3      867.08     1010.68     17.15 o
   4   3   3      473.42      466.74      9.29 o
   5   3   3      528.30      489.50     10.92 o
   6   3   3      356.66      370.90      7.52 o
   7   3   3     2140.69     2207.91     36.65 o
   8   3   3       27.34       31.88      0.99 o
   9   3   3       54.58       65.66      1.72 o
  10   3   3     1542.43     1622.95     34.07 o
  11   3   3       84.47       70.32      2.45 o
  12   3   3        3.43        2.98      0.62 o
  13   3   3        2.05        5.03      0.57 o
  14   3   3        9.27        8.53      3.19 o
  15   3   3       57.78       55.02      4.60 o
  16   3   3       34.20       33.68      2.90 o
 -16   4   3        9.78        6.43      4.58 o
 -15   4   3       46.05       45.87      2.34 o
 -14   4   3      160.78      175.21      6.08 o
 -13   4   3       39.72       35.38      1.20 o
 -12   4   3      115.82       95.17      2.75 o
 -11   4   3     1392.79     1415.23     32.96 o
 -10   4   3       61.31       61.20      1.38 o
  -9   4   3       61.41       59.29      3.29 o
  -8   4   3      864.02      850.80     13.99 o
  -7   4   3     1945.08     1963.34     33.86 o
  -6   4   3      312.27      331.92      5.67 o
  -5   4   3      538.40      612.87      9.64 o
  -4   4   3      677.62      745.57     11.92 o
  -3   4   3        4.16        1.33      1.86 o
  -2   4   3     1468.42     1385.52     26.65 o
  -1   4   3     5866.62     5493.62    157.56 o
   0   4   3     1737.24     1704.00     27.50 o
   1   4   3      507.76      621.09      9.59 o
   2   4   3     2092.41     2006.10     31.28 o
   3   4   3      195.51      194.43      3.04 o
   4   4   3       15.77       29.75      0.95 o
   5   4   3      108.23      113.84      2.76 o
   6   4   3     1556.92     1532.01     33.70 o
   7   4   3      171.60      165.14      2.69 o
   8   4   3       24.39       27.80      0.79 o
   9   4   3      416.85      447.80      9.58 o
  10   4   3      680.30      754.16     12.27 o
  11   4   3      263.95      303.17      7.21 o
  12   4   3      365.66      419.84     12.59 o
  13   4   3        0.56        2.34      3.65 o
  14   4   3      155.17      165.29      6.90 o
  15   4   3       20.04       18.33      1.65 o
  16   4   3       80.16       65.06      3.33 o
 -16   5   3       46.90       36.54      2.45 o
 -15   5   3       35.79       30.55      1.98 o
 -14   5   3       27.13       29.94      1.92 o
 -13   5   3      102.09       94.40      3.10 o
 -12   5   3      169.58      160.89      3.75 o
 -11   5   3        0.15       -0.39      0.54 o
 -10   5   3       14.45       14.48      0.98 o
  -9   5   3      844.43      936.31     34.68 o
  -8   5   3     1279.56     1161.88     23.53 o
  -7   5   3      903.25      947.21     16.47 o
  -6   5   3      684.45      759.41     16.37 o
  -5   5   3     4356.80     4471.10    224.32 o
  -4   5   3       46.35       51.66      1.11 o
  -3   5   3     5378.90     5423.05     89.19 o
  -2   5   3        0.58        0.45      0.56 o
  -1   5   3      359.10      318.08      4.96 o
   0   5   3      130.09      164.24      2.58 o
   1   5   3        8.41       11.44      0.66 o
   2   5   3      296.47      322.37      5.84 o
   3   5   3     1735.26     1625.94     29.52 o
   4   5   3      178.54      205.58      5.57 o
   5   5   3      426.06      446.54      7.29 o
   6   5   3     1194.46     1245.47     23.29 o
   7   5   3      270.54      264.10      5.51 o
   8   5   3     1294.25     1279.96     22.64 o
   9   5   3       12.60       18.36      0.94 o
  10   5   3      293.61      305.91      5.94 o
  11   5   3       10.59       10.50      1.73 o
  12   5   3        5.82        5.06      1.62 o
  13   5   3       90.29       83.16      3.95 o
  14   5   3       24.55       23.89      1.78 o
  15   5   3      146.48      172.21      7.74 o
 -15   6   3        0.63        1.71      1.63 o
 -14   6   3       18.58       18.39      1.46 o
 -13   6   3      138.65      141.98      4.30 o
 -12   6   3        6.10        8.27      1.64 o
 -11   6   3        5.39        6.98      0.76 o
 -10   6   3        0.43       -0.41      0.62 o
  -9   6   3     1169.04     1256.59     29.65 o
  -8   6   3      718.57      731.70     13.22 o
  -7   6   3       45.94       41.55      0.99 o
  -6   6   3       89.94       73.63      3.02 o
  -5   6   3        1.85        4.66      0.49 o
  -4   6   3       55.05       57.25      1.16 o
  -3   6   3     1949.65     1982.57     61.39 o
  -2   6   3        3.83        0.60      2.12 o
  -1   6   3       19.86       32.46      0.85 o
   0   6   3       97.72      113.52      2.12 o
   1   6   3      616.88      602.48     10.96 o
   2   6   3      390.80      350.66      5.39 o
   3   6   3     1302.09     1356.61     28.88 o
   4   6   3      921.07      878.25     15.06 o
   5   6   3      242.51      258.47      4.81 o
   6   6   3      515.63      489.37     15.88 o
   7   6   3      192.68      183.13      6.83 o
   8   6   3       95.99       85.51      3.46 o
   9   6   3       49.25       60.38      2.11 o
  10   6   3      108.00      124.69      5.36 o
  11   6   3       14.28        5.59      0.80 o
  12   6   3      166.09      186.48      9.42 o
  13   6   3       74.27       56.89      2.09 o
  14   6   3      263.55      291.36     13.21 o
  15   6   3        7.55        9.52      1.69 o
 -15   7   3        1.64        3.27      1.36 o
 -14   7   3       49.82       42.14      2.71 o
 -13   7   3       30.58       28.02      1.59 o
 -12   7   3       15.19       16.37      0.92 o
 -11   7   3       33.87       35.35      1.16 o
 -10   7   3       94.38       76.64      1.62 o
  -9   7   3        3.06        5.63      0.71 o
  -8   7   3        2.76        0.38      1.21 o
  -7   7   3     1543.87     1747.11     30.79 o
  -6   7   3     1460.22     1426.91     30.01 o
  -5   7   3      656.93      686.31     18.25 o
  -4   7   3      688.04      674.07     29.36 o
  -3   7   3        1.14        5.02      0.49 o
  -2   7   3       39.70       44.72      1.30 o
  -1   7   3      346.21      348.15      7.14 o
   0   7   3      279.28      282.69      5.85 o
   1   7   3     1817.61     1853.64     30.07 o
   2   7   3      110.99       87.55      1.91 o
   3   7   3      377.80      402.03      6.50 o
   4   7   3       44.36       45.65      0.96 o
   5   7   3      891.41      913.40     51.28 o
   6   7   3       13.95       14.08      0.55 o
   7   7   3       87.49       73.74      2.66 o
   8   7   3       33.58       29.98      0.92 o
   9   7   3      199.88      206.51      4.06 o
  10   7   3       68.67       73.89      3.41 o
  11   7   3       22.09       15.24      0.84 o
  12   7   3       52.32       49.03      1.77 o
  13   7   3       53.05       66.85      2.18 o
  14   7   3        3.19        1.62      1.62 o
 -14   8   3       31.47       28.97      3.91 o
 -13   8   3       21.37       18.81      1.92 o
 -12   8   3        7.83        5.58      0.79 o
 -11   8   3       81.40       82.71      2.48 o
 -10   8   3      351.57      334.59      7.57 o
  -9   8   3        5.14        3.42      0.66 o
  -8   8   3      234.63      195.73      4.09 o
  -7   8   3       46.16       38.17      0.90 o
  -6   8   3       10.04        8.17      0.64 o
  -5   8   3       79.11       83.66      1.75 o
  -4   8   3       50.06       72.48      1.77 o
  -3   8   3        1.86        2.00      0.62 o
  -2   8   3      296.49      291.53      8.24 o
  -1   8   3       24.48       27.75      0.97 o
   0   8   3      137.10      162.32      4.24 o
   1   8   3      231.34      241.90      5.90 o
   2   8   3       62.01       64.40      4.50 o
   3   8   3       18.90       10.71      0.76 o
   4   8   3      663.83      615.34     10.44 o
   5   8   3     2375.08     2429.48     40.85 o
   6   8   3      197.70      182.46      5.82 o
   7   8   3        9.73       16.79      1.04 o
   8   8   3       64.74       55.88      1.28 o
   9   8   3        3.76        7.08      0.67 o
  10   8   3       43.78       43.97      1.41 o
  11   8   3      131.73      116.31      4.28 o
  12   8   3        4.83        7.67      1.42 o
  13   8   3        6.44        6.17      0.90 o
  14   8   3       52.33       55.14      5.61 o
 -13   9   3       29.52       30.04      2.25 o
 -12   9   3        6.44        5.73      0.79 o
 -11   9   3        7.31       11.74      0.99 o
 -10   9   3       26.80       22.39      2.71 o
  -9   9   3      157.06      165.19      4.23 o
  -8   9   3      526.50      520.63     10.35 o
  -7   9   3      139.54      160.81      3.74 o
  -6   9   3      645.27      634.09     13.89 o
  -5   9   3       34.05       23.77      1.24 o
  -4   9   3      148.56      133.60      2.84 o
  -3   9   3      582.36      546.20     11.46 o
  -2   9   3      479.48      466.14     10.92 o
  -1   9   3      200.08      215.33      4.06 o
   0   9   3        5.89        4.40      2.27 o
   1   9   3      411.27      412.45      8.22 o
   2   9   3      821.44      852.20     18.14 o
   3   9   3      468.38      512.69     12.51 o
   4   9   3     1412.07     1402.15     27.30 o
   5   9   3      113.19      107.47      2.09 o
   6   9   3      160.32      157.92      7.01 o
   7   9   3      144.24      134.45      3.12 o
   8   9   3       29.34       22.32      0.90 o
   9   9   3        0.71       -0.39      0.66 o
  10   9   3        7.19       10.92      1.76 o
  11   9   3       65.17       63.93      3.15 o
  12   9   3       45.22       48.11      2.03 o
  13   9   3        1.75       -0.03      1.05 o
 -12  10   3      316.01      329.75     11.01 o
 -11  10   3       94.29       86.35      4.10 o
 -10  10   3      144.45      127.07      4.49 o
  -9  10   3        0.22        0.46      0.86 o
  -8  10   3      121.62      120.04      2.96 o
  -7  10   3        5.92        5.40      0.46 o
  -6  10   3       64.63       78.75      2.32 o
  -5  10   3      333.24      346.70      8.82 o
  -4  10   3      196.77      195.52      4.18 o
  -3  10   3       49.18       53.97      1.37 o
  -2  10   3        3.36        5.87      0.60 o
  -1  10   3      105.91       89.25      2.03 o
   0  10   3      537.48      545.80     11.30 o
   1  10   3       47.63       46.58      1.41 o
   2  10   3       82.05       85.75      2.74 o
   3  10   3     1064.08     1157.40     23.85 o
   4  10   3       11.85       16.37      0.67 o
   5  10   3        0.05        5.78      1.57 o
   6  10   3      356.29      314.92     10.44 o
   7  10   3      192.35      222.66      4.66 o
   8  10   3      114.17       98.17      2.34 o
   9  10   3        0.62        2.01      0.67 o
  10  10   3       69.47       62.99      2.48 o
  11  10   3       47.61       51.73      2.22 o
  12  10   3        6.07        5.06      0.97 o
 -11  11   3       14.16       15.04      1.65 o
 -10  11   3        5.10        2.06      1.03 o
  -9  11   3       44.09       51.45      4.10 o
  -8  11   3      494.99      507.56     15.89 o
  -7  11   3        2.21        2.84      1.59 o
  -6  11   3      225.71      209.28      6.99 o
  -5  11   3        6.32        2.37      0.65 o
  -4  11   3      437.51      462.67     15.83 o
  -3  11   3      129.70      123.14      3.19 o
  -2  11   3        0.56        2.16      0.70 o
  -1  11   3     1535.24     1601.24     40.99 o
   0  11   3        2.89        1.31      1.62 o
   1  11   3        4.43        7.90      0.97 o
   2  11   3      550.60      536.92     19.72 o
   3  11   3       60.08       63.05      1.82 o
   4  11   3      645.42      652.31     18.80 o
   6  11   3      451.23      441.90     11.96 o
   7  11   3        7.07        4.45      1.92 o
   8  11   3       58.30       61.27      5.31 o
   9  11   3       38.06       35.14      2.16 o
  10  11   3       46.52       44.41      2.45 o
  11  11   3       33.93       22.67      1.70 o
 -10  12   3      228.40      215.57     10.20 o
  -9  12   3       22.40       17.53      1.57 o
  -8  12   3        4.05       -1.28      1.48 o
  -7  12   3       30.63       27.80      1.64 o
  -6  12   3        8.93        7.87      1.74 o
  -5  12   3      298.94      318.73      9.45 o
  -4  12   3       76.35       83.79      2.63 o
  -3  12   3        3.21        3.91      0.64 o
  -2  12   3      422.71      437.06     11.78 o
  -1  12   3       80.98       98.60      2.51 o
   0  12   3       46.72       41.40      1.41 o
   1  12   3      107.32       99.75      2.87 o
   2  12   3      178.73      171.25      6.47 o
   3  12   3       83.72       94.87      3.14 o
   4  12   3       76.81       62.78      2.28 o
   5  12   3      218.08      229.37      9.58 o
   6  12   3       59.08       43.57      1.97 o
   7  12   3       97.69      101.24      6.02 o
   8  12   3      130.76      107.83      5.25 o
  -8  13   3        2.47        4.17      1.92 o
  -5  13   3       15.79       13.54      2.12 o
  -4  13   3        0.20        1.61      2.47 o
  -3  13   3       31.37       26.42      2.24 o
  -2  13   3       53.46       52.90      3.18 o
  -1  13   3        0.02       -2.94      1.96 o
   0  13   3      458.97      464.40     25.77 o
   1  13   3      515.82      536.65     27.70 o
   2  13   3      248.35      235.50     12.53 o
   3  13   3      211.26      214.29     10.27 o
   4  13   3       90.29       79.53      6.05 o
   5  13   3       92.52       94.65      5.59 o
   6  13   3       48.94       55.44      3.77 o
   7  13   3        5.04        7.40      1.91 o
  -5  14   3        0.01        1.98      3.01 o
  -4  14   3       37.00       36.31      3.40 o
  -3  14   3      564.43      594.33     36.73 o
  -2  14   3      272.06      301.71     14.58 o
  -1  14   3       59.13       61.42      4.51 o
   0  14   3       46.61       43.34      3.79 o
   1  14   3       13.37        9.39      3.03 o
   2  14   3       30.36       25.72      2.68 o
   3  14   3        8.77        6.81      2.31 o
   4  14   3       60.08       58.39      4.39 o
   5  14   3       88.32       89.68      6.21 o
 -17   0   4      187.28      178.25     11.82 o
 -16   0   4        5.06        7.49      2.74 o
 -15   0   4      677.69      700.45     35.00 o
 -14   0   4        0.06        0.72      1.68 o
 -13   0   4      496.29      548.17     20.73 o
 -12   0   4       81.42       79.63      2.87 o
 -11   0   4      346.46      351.34     10.13 o
 -10   0   4      247.25      267.02      7.70 o
  -9   0   4     2832.03     2895.71     86.01 o
  -8   0   4      133.11      139.20      4.34 o
  -7   0   4     2443.20     2500.55     61.53 o
  -6   0   4      582.87      653.78     25.88 o
  -5   0   4     1254.98     1259.76     32.24 o
  -4   0   4     6542.81     6683.02    236.90 o
  -2   0   4     4757.07     4756.60    111.03 o
  -1   0   4     3032.47     2885.82     66.72 o
   0   0   4     4619.19     4560.39    147.55 o
   1   0   4     1296.23     1292.21     42.58 o
   2   0   4      676.77      668.56     20.81 o
   3   0   4     2022.57     1845.24     41.49 o
   4   0   4      128.31      124.94      3.08 o
   5   0   4      873.59      815.94     30.88 o
   6   0   4      397.98      411.02     10.26 o
   7   0   4      404.94      435.86     13.92 o
   8   0   4      154.07      151.40      4.10 o
   9   0   4     1259.57     1222.89     56.30 o
  10   0   4     1920.53     2037.21     54.50 o
  11   0   4       52.86       43.12      2.26 o
  12   0   4       14.85       15.65      0.77 o
  13   0   4      271.98      273.07     13.11 o
  15   0   4      117.78      119.60      7.42 o
  16   0   4      127.53      116.72      7.45 o
 -16   1   4       23.25       18.89      1.89 o
 -15   1   4        0.11       -0.27      1.89 o
 -14   1   4      127.56      136.40      6.14 o
 -13   1   4      456.42      479.74     13.85 o
 -12   1   4       26.19       19.04      1.04 o
 -11   1   4     1080.24     1108.03     23.54 o
 -10   1   4        5.58        3.84      0.87 o
  -9   1   4      832.84      862.69     31.00 o
  -8   1   4      105.99       98.53      2.40 o
  -7   1   4      551.37      614.36     17.94 o
  -6   1   4     1124.17     1137.53     25.79 o
  -5   1   4       74.82      104.75      2.82 o
  -4   1   4      410.63      419.36      7.07 o
  -2   1   4     1072.81     1123.15     21.38 o
  -1   1   4     1130.37     1013.09     22.62 o
   0   1   4       34.63       32.59      0.96 o
   1   1   4       15.59       48.73      1.39 o
   2   1   4     3496.09     3415.38     56.30 o
   3   1   4      282.07      359.71      5.86 o
   4   1   4     2748.80     2720.53     44.11 o
   5   1   4     2001.40     2037.80     34.13 o
   6   1   4     1628.55     1601.38     31.08 o
   7   1   4     3461.33     3368.74     57.31 o
   8   1   4      946.13      919.73     16.52 o
   9   1   4     1795.98     1851.48     34.46 o
  10   1   4      301.64      295.89     13.04 o
  11   1   4      288.64      283.30      6.15 o
  12   1   4      218.69      205.34      7.62 o
  13   1   4       14.01       16.56      3.06 o
  14   1   4      325.51      325.05     12.98 o
  15   1   4       14.03       28.23      3.73 o
  16   1   4       68.12       60.53      3.28 o
 -16   2   4        0.95       -0.85      1.37 o
 -15   2   4      176.34      191.14      6.73 o
 -14   2   4      211.33      215.04      6.60 o
 -13   2   4      182.09      193.24      7.41 o
 -12   2   4        2.99        1.20      1.49 o
 -11   2   4       19.97       14.87      3.31 o
 -10   2   4        0.44        0.70      1.48 o
  -9   2   4      856.65      880.67     15.98 o
  -8   2   4      549.94      547.49     10.56 o
  -7   2   4     1461.21     1484.86     26.13 o
  -6   2   4      687.57      693.20     13.87 o
  -5   2   4     6605.62     6741.60    138.89 o
  -4   2   4     2174.09     2216.63     40.71 o
  -3   2   4      722.60      762.24     39.71 o
  -2   2   4       13.85       16.85      2.49 o
  -1   2   4      636.66      702.79     14.59 o
   0   2   4       13.29       12.70      0.89 o
   1   2   4      164.48      151.89      5.68 o
   2   2   4      748.32      831.39     13.70 o
   3   2   4      131.85      107.98      1.94 o
   4   2   4     1249.82     1240.92     20.47 o
   5   2   4     1716.60     1697.06     32.59 o
   6   2   4      382.90      400.56      9.32 o
   7   2   4      165.92      151.48      2.80 o
   8   2   4     1767.90     1823.65     38.60 o
   9   2   4        5.54        3.27      0.84 o
  10   2   4       34.79       34.09      1.64 o
  11   2   4      547.74      544.74     11.65 o
  12   2   4      188.40      204.18     12.73 o
  13   2   4      125.41      135.34      3.78 o
  14   2   4       80.67       69.06      3.24 o
  15   2   4      136.46      125.26      5.65 o
  16   2   4        7.13       14.09      2.53 o
 -16   3   4      118.93      110.73      5.17 o
 -15   3   4       16.08       13.56      2.82 o
 -14   3   4       46.18       31.38      2.16 o
 -13   3   4      185.42      204.76      4.97 o
 -12   3   4        0.51       -0.98      0.65 o
 -11   3   4      500.95      507.84     10.06 o
 -10   3   4      293.51      277.60      5.48 o
  -9   3   4      406.80      436.21     10.87 o
  -8   3   4       22.45       27.23      0.85 o
  -7   3   4       37.51       38.73      1.95 o
  -6   3   4       85.70       67.30      1.99 o
  -5   3   4        0.21       -1.22      0.81 o
  -4   3   4       98.11       92.21      1.79 o
  -3   3   4     1412.64     1392.61     47.93 o
  -2   3   4      242.76      230.07      4.77 o
  -1   3   4      328.11      441.06      8.21 o
   0   3   4     1908.81     2064.15     34.70 o
   1   3   4     2531.82     2759.16     51.37 o
   2   3   4      126.33      134.95      2.41 o
   3   3   4      954.42     1037.84     17.16 o
   4   3   4      457.50      465.41      9.32 o
   5   3   4       80.45       64.47      1.37 o
   6   3   4     1955.11     2012.25     39.37 o
   7   3   4      650.00      671.73     13.95 o
   8   3   4      218.68      237.80      4.01 o
   9   3   4      773.02      788.66     13.88 o
  10   3   4      295.07      275.59      5.73 o
  11   3   4       61.00       59.83      1.64 o
  12   3   4      167.10      187.26     10.39 o
  13   3   4        0.09        1.06      0.59 o
  14   3   4        0.98        1.51      2.45 o
  15   3   4      262.71      276.62     11.68 o
  16   3   4      157.77      168.93      7.10 o
 -16   4   4      254.26      263.72     12.11 o
 -15   4   4      204.94      220.91     10.94 o
 -14   4   4       56.91       53.90      3.60 o
 -13   4   4        2.34        2.63      0.49 o
 -12   4   4      118.91      128.39      3.03 o
 -11   4   4        0.34       -0.73      1.69 o
 -10   4   4     1522.39     1470.56     30.87 o
  -9   4   4       30.27       30.16      0.97 o
  -8   4   4      732.76      756.22     13.55 o
  -7   4   4      944.44      993.31     29.87 o
  -6   4   4     2331.87     2328.69     41.96 o
  -5   4   4      182.21      184.53      3.07 o
  -4   4   4      281.28      245.88      5.98 o
  -3   4   4      613.97      655.59     15.08 o
  -2   4   4      304.85      352.54      7.30 o
  -1   4   4        4.49        0.21      0.73 o
   0   4   4      760.45      821.66     15.34 o
   1   4   4        0.51        1.80      1.05 o
   2   4   4     3451.08     3293.79     54.08 o
   3   4   4       16.66       17.53      3.36 o
   4   4   4      795.54      871.51     13.66 o
   5   4   4        0.91        2.16      0.81 o
   6   4   4      147.71      141.22      2.70 o
   7   4   4      200.95      200.38      3.55 o
   8   4   4       61.94       60.56      2.25 o
   9   4   4      163.26      180.54      3.93 o
  10   4   4      111.19      126.22      3.73 o
  11   4   4      181.24      189.72      3.75 o
  12   4   4        5.48        4.34      0.91 o
  13   4   4      453.21      510.86     18.45 o
  14   4   4      330.48      375.57     13.85 o
  15   4   4        2.87        1.60      1.46 o
 -15   5   4        0.06       -0.17      1.45 o
 -14   5   4       19.18       18.54      2.00 o
 -13   5   4       14.44       11.68      0.74 o
 -12   5   4      217.93      218.90      6.45 o
 -11   5   4      147.79      144.30      3.24 o
 -10   5   4      149.98      164.08      3.21 o
  -9   5   4        7.89        8.70      0.79 o
  -8   5   4      589.65      563.50      9.95 o
  -7   5   4       57.61       54.12      1.31 o
  -6   5   4      341.54      362.85     10.47 o
  -5   5   4     1291.43     1306.29     24.13 o
  -4   5   4     1599.22     1667.50     27.06 o
  -3   5   4      374.21      447.81      7.13 o
  -2   5   4     3170.82     3257.93     57.31 o
  -1   5   4     1807.88     1951.72     38.75 o
   0   5   4     1045.71     1032.71     18.25 o
   1   5   4       33.57       47.20      2.18 o
   2   5   4     2159.16     2256.34     35.54 o
   3   5   4      155.90      162.36      2.77 o
   4   5   4      178.29      178.79      2.98 o
   5   5   4      547.50      533.73     15.18 o
   6   5   4      329.11      352.54      6.47 o
   7   5   4        1.73        2.23      0.57 o
   8   5   4      539.98      547.94     20.05 o
   9   5   4       11.29        8.33      0.70 o
  10   5   4      477.42      522.22     11.07 o
  11   5   4        1.46       -0.04      0.52 o
  12   5   4      204.44      193.23      6.22 o
  13   5   4       48.72       54.87      2.49 o
  14   5   4      211.80      245.29     11.00 o
  15   5   4      226.69      224.82     10.54 o
 -15   6   4       15.74       18.32      3.87 o
 -14   6   4       47.32       50.54      2.61 o
 -13   6   4       89.46       71.13      2.91 o
 -12   6   4       32.84       26.70      1.34 o
 -11   6   4       16.55       11.51      1.19 o
 -10   6   4      103.91      108.46      2.19 o
  -9   6   4       83.71       92.92      1.97 o
  -8   6   4     2319.93     2381.83     51.33 o
  -7   6   4       99.07       97.46      2.13 o
  -6   6   4     3064.06     3169.68     53.44 o
  -5   6   4      150.28      156.11      2.95 o
  -4   6   4     1068.44     1154.98     30.70 o
  -3   6   4      390.12      441.51      9.75 o
  -2   6   4       30.75       42.78      1.09 o
  -1   6   4        0.25        0.45      0.71 o
   0   6   4       54.55       39.62      1.12 o
   1   6   4      440.65      457.62     19.26 o
   2   6   4     2540.51     2682.10     43.28 o
   3   6   4      385.15      369.61     10.44 o
   4   6   4     2822.14     2720.17     68.51 o
   5   6   4        9.50        8.81      0.97 o
   6   6   4      773.44      819.14     23.24 o
   7   6   4      269.68      218.06      9.84 o
   8   6   4      234.64      204.79      4.40 o
   9   6   4      157.74      151.05      3.34 o
  10   6   4        0.85        1.89      0.61 o
  11   6   4       32.16       26.50      3.80 o
  12   6   4      369.84      432.99     14.47 o
  13   6   4       13.13       14.14      1.25 o
  14   6   4       60.42       49.85      2.81 o
 -14   7   4       71.91       67.28      3.53 o
 -13   7   4       52.09       50.91      1.82 o
 -12   7   4      130.29      130.35      3.15 o
 -11   7   4       33.16       31.66      1.85 o
 -10   7   4      598.66      626.13     13.06 o
  -9   7   4       13.16        6.68      0.69 o
  -8   7   4       56.50       72.69      1.59 o
  -7   7   4       33.05       35.34      1.34 o
  -6   7   4      119.22      149.04      2.76 o
  -5   7   4       17.04       14.40      1.17 o
  -4   7   4     2052.31     2056.56     48.54 o
  -3   7   4       84.26       97.09      7.53 o
  -2   7   4     3504.59     3655.01     57.46 o
  -1   7   4       82.43       82.04      1.70 o
   0   7   4     5405.58     5276.67    134.76 o
   1   7   4      148.20      147.39      3.07 o
   2   7   4      117.14      111.09      2.22 o
   3   7   4      445.29      404.80     10.88 o
   4   7   4       18.66       14.93      0.66 o
   5   7   4        0.04        1.64      0.80 o
   6   7   4      911.36      913.91     36.99 o
   7   7   4       14.71       13.54      0.73 o
   8   7   4      272.86      296.21      7.24 o
   9   7   4       67.79       55.49      1.27 o
  10   7   4      262.98      251.75      5.34 o
  11   7   4       12.87       12.16      0.88 o
  12   7   4        0.24        0.09      0.96 o
  13   7   4      239.55      250.70      9.60 o
  14   7   4       20.07       20.13      2.01 o
 -14   8   4       79.51       81.80      6.24 o
 -13   8   4        0.01        2.94      2.64 o
 -12   8   4       44.10       46.00      3.40 o
 -11   8   4       15.32       13.19      0.81 o
 -10   8   4      125.38      122.57      3.47 o
  -9   8   4        0.20        0.59      0.55 o
  -8   8   4       73.94       81.28      2.24 o
  -7   8   4        1.67        1.09      0.48 o
  -6   8   4      966.20     1034.83     19.79 o
  -5   8   4       57.76       48.08      1.43 o
  -4   8   4     1184.11     1287.14     25.67 o
  -3   8   4       79.48       85.27      2.76 o
  -2   8   4      528.01      525.90      9.90 o
  -1   8   4      106.33       99.86      3.68 o
   0   8   4      279.93      316.88      8.19 o
   1   8   4      678.52      677.10     12.69 o
   2   8   4     2384.89     2435.63     46.01 o
   3   8   4        8.21       14.06      1.24 o
   4   8   4     2099.13     2231.90     39.56 o
   5   8   4      110.88       95.65      1.87 o
   6   8   4      380.87      340.45      6.90 o
   7   8   4      152.81      139.07      3.83 o
   8   8   4       26.03       23.87      0.85 o
   9   8   4       15.84        8.21      0.82 o
  10   8   4       48.77       60.24      2.66 o
  11   8   4       43.26       32.86      1.55 o
  12   8   4      103.61      111.93      3.96 o
  13   8   4       47.61       42.16      1.89 o
 -13   9   4        0.65        0.32      1.28 o
 -12   9   4       97.08      103.81      4.73 o
 -11   9   4       30.54       30.22      1.71 o
 -10   9   4       52.78       59.48      2.15 o
  -9   9   4       19.70       15.32      0.79 o
  -8   9   4       52.65       53.48      1.30 o
  -7   9   4       26.43       19.57      1.70 o
  -6   9   4       58.35       51.76      1.37 o
  -5   9   4        5.57        9.26      1.38 o
  -4   9   4      612.94      662.27     14.16 o
  -3   9   4      250.20      285.08      7.11 o
  -2   9   4     1029.22     1004.95     30.88 o
  -1   9   4      303.57      310.36      7.53 o
   0   9   4      983.19     1001.28     23.81 o
   1   9   4      206.51      180.54      4.30 o
   2   9   4     1435.00     1433.53     33.54 o
   3   9   4      282.87      279.80      5.75 o
   4   9   4      427.80      441.91      7.47 o
   5   9   4      311.38      285.95      5.00 o
   6   9   4       39.03       45.12      1.15 o
   7   9   4       16.18       11.17      0.61 o
   8   9   4      245.85      232.88     11.31 o
   9   9   4       53.56       57.11      1.57 o
  10   9   4       18.30       11.96      0.89 o
  11   9   4       53.67       47.01      1.98 o
  12   9   4        6.73        8.44      2.17 o
 -12  10   4       15.86       15.92      3.17 o
 -11  10   4        4.66        5.65      0.94 o
 -10  10   4       12.54       11.48      1.60 o
  -9  10   4        0.33       -0.99      0.74 o
  -8  10   4       98.19      100.25      2.53 o
  -7  10   4       57.47       56.13      1.81 o
  -6  10   4       44.28       44.34      1.45 o
  -5  10   4       35.65       25.92      1.05 o
  -4  10   4      133.13      131.58      3.56 o
  -3  10   4       28.19       27.57      1.22 o
  -2  10   4       36.56       36.51      2.31 o
  -1  10   4       25.70       30.49      1.19 o
   0  10   4      317.33      327.77     12.39 o
   1  10   4       49.52       42.50      1.13 o
   2  10   4       73.55       65.93      4.55 o
   3  10   4       73.78       88.75      2.11 o
   4  10   4      414.61      399.18      8.67 o
   5  10   4        0.32        0.46      0.48 o
   6  10   4      127.90      127.05      2.79 o
   7  10   4      113.25      108.63      9.29 o
   8  10   4      133.72      140.93      3.41 o
   9  10   4      150.74      149.02      3.86 o
  10  10   4       54.30       45.80      1.91 o
  11  10   4       13.19        9.69      0.97 o
 -11  11   4      151.83      160.60      7.87 o
 -10  11   4        0.76        1.28      2.03 o
  -9  11   4        0.76        2.65      1.63 o
  -8  11   4        3.13        2.12      1.29 o
  -7  11   4       86.62       94.76      2.80 o
  -6  11   4       23.08       27.14      1.32 o
  -5  11   4        6.21        6.84      0.78 o
  -4  11   4        5.75        2.54      0.66 o
  -3  11   4      271.03      287.90      7.61 o
  -2  11   4      124.06      118.47      4.01 o
  -1  11   4      151.21      169.30      4.79 o
   0  11   4       89.27       78.10      2.95 o
   1  11   4      145.98      163.81      4.27 o
   2  11   4       76.23       87.62      2.91 o
   3  11   4       46.44       28.96      1.24 o
   4  11   4      145.04      122.12      3.43 o
   5  11   4       53.18       51.07      1.68 o
   6  11   4        3.79        3.91      0.53 o
   7  11   4      189.27      192.11      7.62 o
   8  11   4        2.33        4.10      1.05 o
   9  11   4        6.74        4.90      1.14 o
  10  11   4        0.64        0.40      1.56 o
  -9  12   4      165.20      169.60      9.13 o
  -8  12   4       57.89       57.86      2.98 o
  -7  12   4        2.38        2.22      1.25 o
  -6  12   4       29.68       38.99      1.80 o
  -5  12   4       22.14       19.55      1.32 o
  -4  12   4        0.00       -0.60      0.96 o
  -3  12   4       91.69       82.11      2.29 o
  -2  12   4      133.77      138.66      4.06 o
  -1  12   4       38.50       37.15      1.40 o
   0  12   4        9.86        7.00      0.79 o
   1  12   4       24.62       27.98      1.22 o
   2  12   4        1.13        2.74      0.86 o
   3  12   4       57.66       54.67      2.47 o
   4  12   4      147.05      154.24      5.57 o
   5  12   4      263.12      293.19     10.44 o
   6  12   4       83.57       96.67      3.96 o
   7  12   4        9.90        9.78      1.83 o
   8  12   4        7.60        3.96      1.49 o
   9  12   4       26.09       19.30      3.08 o
  -7  13   4        2.56        3.41      1.91 o
  -6  13   4        4.22       10.22      2.46 o
  -5  13   4      254.55      270.04     16.44 o
  -4  13   4        6.72        8.84      1.37 o
  -3  13   4       31.80       35.41      3.15 o
  -2  13   4       28.89       35.83      1.93 o
  -1  13   4      117.51      127.39      4.28 o
   0  13   4       93.60       92.31      5.52 o
   1  13   4       24.31       25.78      2.92 o
   2  13   4       11.11       12.30      3.27 o
   3  13   4       59.91       67.04      4.90 o
   4  13   4       28.31       26.13      2.94 o
   5  13   4        0.57        3.34      2.65 o
   6  13   4        0.06       -1.16      1.95 o
  -4  14   4      136.13      147.18      8.79 o
  -3  14   4        9.87       12.14      2.28 o
  -2  14   4        2.81        4.33      2.85 o
  -1  14   4       32.98       33.99      3.62 o
   0  14   4       11.83       10.74      3.09 o
   2  14   4       46.97       41.18      3.40 o
   3  14   4       28.42       27.68      2.60 o
 -16   1   5        0.17       -0.59      1.63 o
 -15   1   5      114.30      106.01      4.79 o
 -14   1   5        0.06       -0.51      2.26 o
 -13   1   5       42.63       41.90      1.62 o
 -12   1   5       16.15       13.70      0.97 o
 -11   1   5      509.54      502.32     10.96 o
 -10   1   5      463.69      463.63      9.53 o
  -9   1   5        0.61       -0.52      2.56 o
  -8   1   5       95.71      106.52      2.31 o
  -7   1   5      875.28      860.41     15.75 o
  -6   1   5      405.55      403.42     18.94 o
  -5   1   5        4.39        6.59      0.73 o
  -4   1   5      288.94      312.30      5.60 o
  -3   1   5      195.22      206.46     10.70 o
  -2   1   5      429.90      446.30      8.58 o
  -1   1   5       12.52        8.73      0.64 o
   0   1   5      198.88      210.11      3.54 o
   1   1   5      637.87      676.12     11.62 o
   2   1   5     2447.99     2517.22     39.97 o
   3   1   5      349.25      346.30      6.49 o
   4   1   5      850.77      878.87     16.76 o
   5   1   5       58.64       58.29      1.36 o
   6   1   5        5.86        3.01      0.70 o
   7   1   5      135.43      149.09      2.97 o
   8   1   5      722.56      660.85     26.31 o
   9   1   5        0.30        0.07      0.99 o
  10   1   5       45.51       43.13      1.66 o
  11   1   5      113.88       99.98      5.17 o
  12   1   5        1.21        3.44      1.47 o
  13   1   5        2.21        3.35      1.87 o
  14   1   5       46.31       47.20      4.06 o
  15   1   5       11.97        9.95      1.70 o
 -16   2   5       56.09       48.21      7.25 o
 -15   2   5       15.26       10.51      1.58 o
 -14   2   5       81.82       79.07      2.97 o
 -13   2   5       47.96       47.91      1.91 o
 -12   2   5        2.64        2.48      0.88 o
 -11   2   5      572.32      547.23     11.73 o
 -10   2   5       36.29       40.14      1.35 o
  -9   2   5      181.07      174.91      3.76 o
  -8   2   5       51.45       53.22      1.59 o
  -7   2   5      487.41      473.18      8.80 o
  -6   2   5      102.45       95.84      4.28 o
  -5   2   5       85.37      103.14      5.76 o
  -4   2   5        0.21        0.25      0.60 o
  -3   2   5      467.29      456.92      7.64 o
  -2   2   5      440.66      410.70     26.68 o
  -1   2   5        9.58        5.27      1.11 o
   0   2   5     2373.43     2377.59     41.14 o
   1   2   5        0.52       -0.61      0.74 o
   2   2   5     2816.34     2796.31     44.92 o
   3   2   5       27.85       27.23      0.83 o
   4   2   5       75.37       68.00      7.60 o
   5   2   5       48.04       33.07      1.25 o
   6   2   5       85.55       90.38      2.24 o
   7   2   5     1127.48     1129.45     29.77 o
   8   2   5       36.27       41.39      3.18 o
   9   2   5      630.85      646.67     11.99 o
  10   2   5        0.96        4.04      1.10 o
  11   2   5       54.74       58.28      2.74 o
  12   2   5        0.48        2.25      0.90 o
  13   2   5      323.54      350.27     14.85 o
  14   2   5       25.11       21.28      2.94 o
  15   2   5        0.01        2.27      2.40 o
 -16   3   5        9.35        5.61      2.18 o
 -15   3   5      177.78      161.47      7.15 o
 -14   3   5       45.53       43.75      5.96 o
 -13   3   5       63.27       55.17      1.85 o
 -12   3   5      500.06      533.46     17.00 o
 -11   3   5      104.11      112.70      5.27 o
 -10   3   5        2.25        2.32      0.95 o
  -9   3   5     1456.19     1452.90     42.47 o
  -8   3   5      846.07      832.02     16.61 o
  -7   3   5      524.22      496.34      9.51 o
  -6   3   5      844.42      785.57     14.23 o
  -5   3   5      366.53      360.36      8.32 o
  -4   3   5       68.31       67.13      1.47 o
  -3   3   5       93.13       94.86      6.16 o
  -2   3   5        0.06       -0.37      0.57 o
  -1   3   5     1212.62     1172.83     19.30 o
   0   3   5      317.35      305.94      9.59 o
   1   3   5     1675.06     1663.87     28.05 o
   2   3   5     1312.04     1279.92     23.97 o
   3   3   5      758.88      760.58     12.56 o
   4   3   5      618.39      673.78     11.49 o
   5   3   5     1639.30     1647.57     27.67 o
   6   3   5        0.02        4.23      0.75 o
   7   3   5      122.97      125.92      5.01 o
   8   3   5        0.05        0.83      0.75 o
   9   3   5        2.05       -0.41      1.61 o
  10   3   5       25.38       15.62      1.16 o
  11   3   5        4.25        2.79      0.78 o
  12   3   5      337.00      382.86     10.99 o
  13   3   5      194.46      194.59      5.92 o
  14   3   5        2.64        6.18      1.54 o
  15   3   5       51.79       57.08      3.25 o
 -15   4   5       30.29       34.45      2.24 o
 -14   4   5      106.02      123.44      4.40 o
 -13   4   5      245.00      261.11      8.84 o
 -12   4   5       26.73       31.60      1.34 o
 -11   4   5       15.08       17.61      1.08 o
 -10   4   5       17.53       20.39      2.53 o
  -9   4   5      267.64      264.52      5.99 o
  -8   4   5        0.87        1.81      0.65 o
  -7   4   5        3.82        2.02      0.67 o
  -6   4   5      295.91      330.75      6.14 o
  -5   4   5      314.70      300.34      7.03 o
  -4   4   5     1294.16     1314.52     46.35 o
  -3   4   5     2546.54     2512.56     51.22 o
  -2   4   5      805.97      785.68     23.26 o
  -1   4   5      825.49      762.17     14.71 o
   0   4   5      849.46      839.76     19.66 o
   1   4   5       17.70       20.73      1.43 o
   2   4   5     1075.12     1121.40     18.78 o
   3   4   5      168.22      168.88      4.33 o
   4   4   5       58.70       63.70      1.46 o
   5   4   5      486.88      440.04      7.59 o
   6   4   5       20.24       23.78      1.13 o
   7   4   5     1148.48     1138.33     50.23 o
   8   4   5        7.40        1.36      0.73 o
   9   4   5     1856.26     1856.63     40.64 o
  10   4   5      108.21      112.09      5.51 o
  11   4   5      365.83      418.11     18.52 o
  12   4   5       28.74       32.54      1.87 o
  13   4   5        2.09        2.10      1.04 o
  14   4   5       20.06       19.92      1.77 o
  15   4   5        2.40        1.37      1.79 o
 -15   5   5        1.81       -0.30      1.47 o
 -14   5   5      138.63      127.50      5.32 o
 -13   5   5       21.77       17.09      3.67 o
 -12   5   5       48.73       52.32      3.53 o
 -11   5   5       24.26       26.90      1.06 o
 -10   5   5      402.73      439.72     14.74 o
  -9   5   5       45.08       42.01      1.16 o
  -8   5   5       67.01       72.25      1.65 o
  -7   5   5      244.02      268.78      5.10 o
  -6   5   5       11.45       10.30      1.41 o
  -5   5   5     1745.53     1733.06     30.18 o
  -4   5   5      179.26      204.93      3.87 o
  -3   5   5      241.00      239.65      3.93 o
  -2   5   5        0.97        0.63      0.53 o
  -1   5   5      162.20      157.69      2.85 o
   0   5   5       68.17       72.88      1.81 o
   1   5   5     1321.30     1273.52     21.33 o
   2   5   5       32.13       37.73      1.00 o
   3   5   5      319.50      298.21      6.47 o
   4   5   5       32.41       50.59      1.13 o
   5   5   5     1274.98     1316.56     22.93 o
   6   5   5        2.11        2.47      0.59 o
   7   5   5     1014.45     1130.33     21.55 o
   8   5   5       93.54      137.24      3.57 o
   9   5   5       48.76       46.38      1.45 o
  10   5   5        0.00        1.10      2.02 o
  11   5   5      184.84      182.09      5.63 o
  12   5   5        3.92        8.01      4.34 o
  13   5   5       33.29       38.16      1.93 o
  14   5   5      179.98      198.33      8.53 o
 -14   6   5      204.82      224.40      9.08 o
 -13   6   5       32.81       34.26      1.99 o
 -12   6   5       67.83       69.25      2.77 o
 -11   6   5      226.22      239.75      8.32 o
 -10   6   5       17.76       11.49      0.91 o
  -9   6   5       49.09       47.32      1.27 o
  -8   6   5       20.09       25.96      1.68 o
  -7   6   5       38.86       36.72      0.98 o
  -6   6   5      290.17      271.52      6.17 o
  -5   6   5      139.09      132.52      4.51 o
  -4   6   5      453.12      452.97     11.98 o
  -3   6   5      260.19      233.32      4.00 o
  -2   6   5        1.06        3.55      2.13 o
  -1   6   5     1312.96     1280.53     20.90 o
   0   6   5      138.76      114.56      2.26 o
   1   6   5      313.76      272.88      5.37 o
   2   6   5        5.13        3.82      0.68 o
   3   6   5       87.87       75.25      1.99 o
   4   6   5      197.61      218.64     10.26 o
   5   6   5     1196.25     1217.02     26.11 o
   6   6   5      350.33      318.55      6.56 o
   7   6   5     1525.75     1500.43     29.16 o
   8   6   5       65.72       69.86      1.66 o
   9   6   5      167.17      183.17      4.01 o
  10   6   5       15.84        8.46      0.74 o
  11   6   5       35.86       36.78      1.35 o
  12   6   5        1.36        1.58      0.82 o
  13   6   5        2.99        1.73      1.27 o
  14   6   5        0.09        3.99      2.72 o
 -14   7   5       40.66       33.79      3.61 o
 -13   7   5       11.29       13.72      1.91 o
 -12   7   5      124.78      126.50      3.51 o
 -11   7   5       85.47       79.67      2.49 o
 -10   7   5        5.80        5.77      0.76 o
  -9   7   5       65.73       80.73      2.84 o
  -8   7   5       26.92       23.44      1.05 o
  -7   7   5      226.60      245.04      5.79 o
  -6   7   5      766.82      715.32     14.60 o
  -5   7   5       23.14       39.86      1.18 o
  -4   7   5       54.90       63.66      1.34 o
  -3   7   5      843.96      867.63     16.50 o
  -2   7   5      281.25      292.32      5.64 o
  -1   7   5      382.72      378.15      7.20 o
   0   7   5      293.29      303.18      4.99 o
   1   7   5       33.51       29.85      0.90 o
   2   7   5      200.65      188.15      3.59 o
   3   7   5     2909.61     2968.68     56.68 o
   4   7   5      218.59      229.77      4.93 o
   5   7   5      252.14      266.19      5.42 o
   6   7   5        3.39       12.46      0.92 o
   7   7   5       27.54       21.37      3.58 o
   8   7   5        7.30        5.77      0.90 o
   9   7   5        0.08        0.38      2.20 o
  10   7   5       20.59       27.60      1.15 o
  11   7   5        5.20        6.73      1.82 o
  12   7   5        4.47        1.47      1.09 o
  13   7   5        0.50        1.71      0.92 o
 -13   8   5       21.78       16.48      1.59 o
 -12   8   5       16.02       17.28      1.82 o
 -11   8   5        9.82        9.78      1.04 o
 -10   8   5       77.21       76.28      2.81 o
  -9   8   5       32.14       34.74      2.02 o
  -8   8   5      262.33      231.12      5.60 o
  -7   8   5       19.26       25.46      2.07 o
  -6   8   5        7.26        5.70      1.25 o
  -5   8   5        7.64        5.88      0.69 o
  -4   8   5      894.98     1021.39     17.99 o
  -3   8   5       74.24       78.95      7.85 o
  -2   8   5       57.90       62.57      2.82 o
  -1   8   5       72.33       65.48      4.52 o
   0   8   5      376.86      408.05      7.64 o
   1   8   5      240.64      236.15      4.30 o
   2   8   5       23.16       26.66      1.06 o
   3   8   5       11.42       17.02      1.37 o
   4   8   5      722.99      719.54     15.18 o
   5   8   5      123.70      113.57      2.33 o
   6   8   5       85.52       79.73      1.92 o
   7   8   5      123.76      136.32      2.94 o
   8   8   5      437.32      396.79     22.83 o
   9   8   5        0.20       -0.37      1.60 o
  10   8   5      225.62      212.50     14.08 o
  11   8   5        0.55        0.40      1.14 o
  12   8   5        9.51        7.17      1.25 o
 -12   9   5        0.43        1.13      1.61 o
 -11   9   5       24.44       22.39      1.58 o
 -10   9   5       10.21       10.72      1.21 o
  -9   9   5        4.59        2.86      1.01 o
  -8   9   5      563.67      545.99     13.37 o
  -7   9   5       85.34       91.65      3.87 o
  -6   9   5      331.95      355.77      7.13 o
  -5   9   5      437.07      454.54      9.54 o
  -4   9   5      483.22      452.39      8.82 o
  -3   9   5       28.87       32.26      0.99 o
  -2   9   5        1.15        3.51      0.29 o
  -1   9   5      222.09      216.20      5.49 o
   0   9   5       35.15       36.51      0.97 o
   1   9   5        0.09       -0.42      0.35 o
   2   9   5      291.44      286.46      7.46 o
   3   9   5        2.96        0.79      0.98 o
   4   9   5      247.72      235.77      9.65 o
   5   9   5        5.47        5.25      0.63 o
   6   9   5      220.96      216.48      5.27 o
   7   9   5        6.40        7.43      0.69 o
   8   9   5        0.15        1.49      0.70 o
   9   9   5        1.81        3.91      1.09 o
  10   9   5        0.03        0.44      1.13 o
  11   9   5       11.43       11.17      1.13 o
  12   9   5      207.42      219.92      7.92 o
 -11  10   5       21.69       20.42      3.22 o
 -10  10   5      208.00      200.17     10.51 o
  -9  10   5       78.20       89.46      4.35 o
  -8  10   5        8.83        4.64      1.36 o
  -7  10   5        1.18        1.12      1.12 o
  -6  10   5      389.46      448.44     18.51 o
  -5  10   5       29.73       30.53      1.04 o
  -4  10   5      207.78      218.35      6.63 o
  -3  10   5        0.58        1.46      1.03 o
  -2  10   5      771.61      833.78     24.24 o
  -1  10   5       64.67       55.85      3.84 o
   0  10   5      312.80      310.21     16.03 o
   1  10   5       35.80       34.58      3.17 o
   2  10   5       40.51       38.56      1.64 o
   3  10   5       26.19       22.03      0.80 o
   4  10   5       75.86       66.94      1.65 o
   5  10   5       11.94        5.74      0.73 o
   6  10   5      739.15      704.34     23.20 o
   7  10   5       38.60       30.08      1.05 o
   8  10   5       88.72       69.88      8.00 o
   9  10   5        0.10        0.69      0.87 o
  10  10   5      130.46      127.64      4.81 o
  11  10   5        5.43        7.21      1.94 o
 -10  11   5      116.70      108.76      5.85 o
  -9  11   5        6.06        5.47      1.60 o
  -8  11   5      316.64      334.52     12.62 o
  -7  11   5      139.40      125.84      3.61 o
  -6  11   5      758.34      750.31     20.79 o
  -5  11   5       20.95       24.68      1.43 o
  -4  11   5       65.23       62.68      2.09 o
  -3  11   5       64.83       62.87      2.46 o
  -2  11   5       46.45       41.62      2.52 o
  -1  11   5       69.26       63.23      3.38 o
   0  11   5        5.18        8.20      0.86 o
   1  11   5       16.60        8.26      0.93 o
   2  11   5      591.01      580.12     19.11 o
   3  11   5       20.26       14.05      1.08 o
   4  11   5      437.03      429.16     12.15 o
   5  11   5        0.18       -0.99      0.86 o
   6  11   5        5.99        6.06      1.05 o
   7  11   5        0.01        0.56      1.26 o
   8  11   5       51.18       44.33      2.37 o
   9  11   5        0.02       -2.12      1.41 o
  -8  12   5       68.31       64.98      3.52 o
  -7  12   5       46.88       50.83      2.79 o
  -6  12   5       15.20       11.05      1.45 o
  -5  12   5        9.42        6.17      1.20 o
  -4  12   5      350.94      379.70     11.43 o
  -3  12   5       15.90       15.79      1.60 o
  -2  12   5      344.00      342.99     11.71 o
  -1  12   5       80.78       93.64      3.11 o
   0  12   5      231.57      252.02      7.48 o
   1  12   5       21.60       20.53      1.51 o
   2  12   5        8.57        5.69      1.12 o
   3  12   5       61.74       57.78      3.76 o
   4  12   5        1.39        0.89      2.37 o
   5  12   5       19.09       18.30      2.51 o
   6  12   5       38.43       27.92      2.01 o
   7  12   5        1.76       -1.97      1.32 o
  -6  13   5      184.27      164.70      9.15 o
  -5  13   5      122.71      124.68      7.58 o
  -3  13   5      143.20      151.96      7.80 o
  -2  13   5        0.68        0.26      1.25 o
  -1  13   5        5.80        3.71      1.26 o
   0  13   5      188.88      181.95      6.98 o
   1  13   5        7.73        4.00      2.09 o
   2  13   5       25.29       16.62      3.00 o
   3  13   5       23.36       27.02      2.69 o
   4  13   5       62.36       52.82      4.26 o
   5  13   5      100.55      100.78      6.24 o
 -15   0   6      192.11      195.70     11.26 o
 -14   0   6      105.35       96.78      4.75 o
 -13   0   6      125.37      124.04      5.51 o
 -12   0   6     1018.74     1034.89     35.15 o
 -11   0   6      114.74      118.59      4.76 o
 -10   0   6       39.16       51.32      2.14 o
  -9   0   6      568.72      515.55     14.88 o
  -8   0   6     1701.55     1703.82     42.25 o
  -7   0   6        0.26        0.36      1.46 o
  -6   0   6     2874.78     2813.38     72.59 o
  -5   0   6     2575.58     2614.52     65.85 o
  -4   0   6      425.27      404.05     10.17 o
  -2   0   6      305.50      308.14      7.47 o
  -1   0   6      343.79      362.86      8.76 o
   0   0   6      425.28      449.90     15.37 o
   1   0   6     2498.51     2359.97     75.97 o
   2   0   6      759.10      753.14     17.04 o
   3   0   6     6072.34     6042.95    196.66 o
   4   0   6       73.57       58.30      2.11 o
   5   0   6     4377.59     4287.37    104.66 o
   6   0   6     1545.24     1489.36     38.17 o
   7   0   6       64.46       63.05      2.37 o
   8   0   6      238.63      209.94      6.00 o
   9   0   6      933.55      892.90     25.77 o
  10   0   6       22.33       14.62      2.37 o
  11   0   6      489.83      437.54     24.05 o
  12   0   6       53.72       42.89      3.24 o
  13   0   6       52.54       38.78      3.87 o
  14   0   6        3.67       10.74      2.30 o
  15   0   6       64.35       48.56      4.25 o
 -15   1   6        3.53        1.18      1.83 o
 -14   1   6      137.06      141.24      4.49 o
 -13   1   6       45.78       44.79      3.49 o
 -12   1   6        0.48       -0.86      1.14 o
 -11   1   6       18.25       27.11      1.61 o
 -10   1   6      146.04      137.05      3.05 o
  -9   1   6       68.35       54.64      1.62 o
  -8   1   6      437.86      447.18      8.68 o
  -7   1   6        3.16        6.89      1.48 o
  -6   1   6       55.66       67.62      1.82 o
  -5   1   6       86.74       70.44      1.90 o
  -4   1   6        5.51        6.23      1.09 o
  -3   1   6     1008.76      955.54     18.92 o
  -2   1   6     2716.20     2680.27     53.86 o
  -1   1   6     3323.53     3264.41     54.12 o
   0   1   6      345.61      351.63      7.33 o
   1   1   6      652.06      614.28      9.97 o
   2   1   6      142.55      128.03      2.93 o
   3   1   6        2.53        3.92      1.37 o
   4   1   6      583.61      547.78      9.13 o
   5   1   6     2395.80     2392.22     48.49 o
   6   1   6       19.01       21.33      1.85 o
   7   1   6     3208.85     3132.41     59.94 o
   8   1   6      209.63      220.31      4.34 o
   9   1   6     1594.36     1564.63     30.88 o
  10   1   6      209.82      222.74      7.82 o
  11   1   6       96.96       86.12      3.79 o
  12   1   6       26.06       25.71      5.24 o
  13   1   6        0.46       -0.32      2.95 o
  14   1   6       11.41        6.30      1.91 o
  15   1   6       81.48       76.08      5.92 o
 -15   2   6      155.47      148.16      9.10 o
 -14   2   6      642.58      666.43     19.69 o
 -13   2   6      191.06      193.87      5.91 o
 -12   2   6      196.75      222.28      7.54 o
 -11   2   6        1.18        1.85      1.09 o
 -10   2   6      186.28      186.23      5.32 o
  -9   2   6       39.60       40.68      1.84 o
  -8   2   6      540.42      529.65     10.38 o
  -7   2   6      605.74      606.95     11.25 o
  -6   2   6      120.75      114.37      4.30 o
  -5   2   6      193.20      191.31      4.20 o
  -4   2   6     2642.46     2800.75     48.73 o
  -3   2   6     1658.04     1665.69     29.26 o
  -2   2   6      618.67      635.87     10.56 o
  -1   2   6      117.73      114.19      2.52 o
   0   2   6      167.76      166.18      6.32 o
   1   2   6     2336.15     2290.55     36.77 o
   2   2   6      241.63      260.53      8.04 o
   3   2   6     1293.49     1270.88     24.56 o
   4   2   6       15.13       20.10      1.02 o
   5   2   6     1049.10     1061.00     35.23 o
   6   2   6      443.36      410.21      7.32 o
   7   2   6      264.52      276.30      5.90 o
   8   2   6      195.77      177.36      3.73 o
   9   2   6       31.00       26.81      1.21 o
  10   2   6       38.62       44.33      3.14 o
  11   2   6      312.38      304.01     10.25 o
  12   2   6        0.11        1.41      0.84 o
  13   2   6      239.51      239.73     14.50 o
  14   2   6        2.75        2.49      3.37 o
  15   2   6       45.53       32.55      2.60 o
 -15   3   6       13.92        7.84      1.74 o
 -14   3   6        1.91        2.60      1.41 o
 -13   3   6        5.32        3.07      1.43 o
 -12   3   6      151.48      134.74      3.88 o
 -11   3   6      119.48      122.29      3.15 o
 -10   3   6      114.30      117.60      2.77 o
  -9   3   6      395.90      448.63      9.03 o
  -8   3   6       41.69       36.96      2.94 o
  -7   3   6       73.79       87.03      1.97 o
  -6   3   6        0.16        3.39      1.46 o
  -5   3   6        0.01        2.83      0.84 o
  -4   3   6     1243.43     1176.05     20.35 o
  -3   3   6     2026.97     2022.42     34.91 o
  -2   3   6        4.39        1.80      0.71 o
  -1   3   6      207.67      181.42      3.48 o
   0   3   6      267.41      269.04      4.86 o
   1   3   6      596.75      570.07     11.02 o
   2   3   6      804.57      761.80     12.45 o
   3   3   6      468.08      438.60     10.59 o
   4   3   6       39.05       57.80      1.58 o
   5   3   6       10.33       10.25      1.33 o
   6   3   6       11.01       16.76      1.39 o
   7   3   6     1638.63     1650.02     30.71 o
   8   3   6      165.20      195.81      3.92 o
   9   3   6      510.73      478.07     10.34 o
  10   3   6        9.70        9.29      1.01 o
  11   3   6      270.45      265.29      8.22 o
  12   3   6      328.74      369.42     14.38 o
  13   3   6        8.98       14.91      4.16 o
  14   3   6       24.56       21.68      2.60 o
 -15   4   6       79.67       75.74      3.91 o
 -14   4   6      240.97      258.95     10.19 o
 -13   4   6      137.37      134.31      7.25 o
 -12   4   6      132.16      137.55      3.72 o
 -11   4   6      241.86      243.56     13.28 o
 -10   4   6       40.17       31.82      1.34 o
  -9   4   6       83.21       77.11      1.81 o
  -8   4   6      895.31      853.10     16.10 o
  -7   4   6      125.39      127.60      2.75 o
  -6   4   6     2505.73     2619.12     49.51 o
  -5   4   6      650.74      682.28     12.08 o
  -4   4   6        1.10        2.09      1.43 o
  -3   4   6       14.81       15.64      1.70 o
  -2   4   6      255.38      246.77      4.84 o
  -1   4   6      127.29      128.32      2.44 o
   0   4   6      408.28      434.90      7.45 o
   1   4   6      590.51      618.99     10.62 o
   2   4   6       33.68       21.16      2.43 o
   3   4   6      278.63      258.96     11.02 o
   4   4   6     1214.35     1274.84     30.76 o
   5   4   6      164.44      171.11      3.30 o
   6   4   6       36.57       34.05      1.11 o
   7   4   6       45.83       44.72      4.32 o
   8   4   6       50.40       49.68      3.58 o
   9   4   6       55.79       59.09      2.35 o
  10   4   6       31.73       52.11      1.86 o
  11   4   6       53.71       48.86      2.01 o
  12   4   6       52.76       58.60      3.83 o
  13   4   6       51.40       37.74      2.93 o
  14   4   6      108.03      128.87      5.50 o
 -14   5   6       28.98       19.53      2.13 o
 -13   5   6        7.04        3.25      1.33 o
 -12   5   6       93.31       93.58      2.96 o
 -11   5   6      135.06      137.67      3.29 o
 -10   5   6      242.86      255.76      5.78 o
  -9   5   6      607.68      592.09     15.11 o
  -8   5   6       54.55       57.02      1.43 o
  -7   5   6      300.00      332.07     10.18 o
  -6   5   6      796.82      783.05     22.69 o
  -5   5   6       22.00       31.83      1.00 o
  -4   5   6      891.55      914.93     21.81 o
  -3   5   6      592.46      645.18     11.96 o
  -2   5   6      422.32      484.10      8.50 o
  -1   5   6      845.72      810.48     16.64 o
   0   5   6      784.18      813.62     14.76 o
   1   5   6        7.92        7.52      0.65 o
   2   5   6       67.24       71.88      1.55 o
   3   5   6      403.15      401.96      8.49 o
   4   5   6        6.79       10.99      1.07 o
   5   5   6      789.93      723.45     23.35 o
   6   5   6       62.07       88.62      1.95 o
   7   5   6       42.51       42.03      1.45 o
   8   5   6      311.68      342.75      6.55 o
   9   5   6      168.76      150.92      4.13 o
  10   5   6      569.58      669.79     17.12 o
  11   5   6        8.39        6.14      1.02 o
  12   5   6       73.55       67.09      2.85 o
  13   5   6        1.51        1.57      1.11 o
  14   5   6       18.26       18.56      2.56 o
 -14   6   6        1.35        2.33      2.10 o
 -13   6   6      357.14      364.55     14.51 o
 -12   6   6        0.41       -1.20      1.77 o
 -11   6   6      418.30      425.04     14.31 o
 -10   6   6      158.53      135.25      3.24 o
  -9   6   6        9.04        6.97      0.87 o
  -8   6   6     1121.53     1133.14     23.26 o
  -7   6   6       42.52       36.49      1.42 o
  -6   6   6      846.43      814.57     19.17 o
  -5   6   6      274.52      272.79      5.70 o
  -4   6   6      700.30      696.02     15.04 o
  -3   6   6      713.03      745.01     13.39 o
  -2   6   6      303.08      330.46      5.74 o
  -1   6   6     3502.99     3511.99    116.85 o
   0   6   6        6.51       16.12      1.42 o
   1   6   6       41.12       36.18      1.06 o
   2   6   6     1345.72     1422.17     27.19 o
   3   6   6       15.39       12.39      0.64 o
   4   6   6       53.62       72.06      3.94 o
   5   6   6        3.43        5.79      1.21 o
   6   6   6       16.14       17.92      0.89 o
   7   6   6       30.44       32.92      1.14 o
   8   6   6       26.02       20.12      1.00 o
   9   6   6       21.45       11.69      0.89 o
  10   6   6       13.72       19.38      1.16 o
  11   6   6       51.37       54.08      2.54 o
  12   6   6      704.89      865.58     34.99 o
  13   6   6       81.40       64.42      3.03 o
 -13   7   6       34.36       35.67      2.42 o
 -12   7   6      134.55      155.59      6.10 o
 -11   7   6       21.54       22.23      1.41 o
 -10   7   6      222.91      234.21     11.89 o
  -9   7   6      525.52      550.82     14.97 o
  -8   7   6      147.91      164.65      8.69 o
  -7   7   6      576.28      596.15     16.26 o
  -6   7   6      267.03      254.11      7.45 o
  -5   7   6      668.05      719.54     20.95 o
  -4   7   6      758.20      812.65     15.35 o
  -3   7   6       79.77       89.72      5.00 o
  -2   7   6     1378.35     1397.07     28.29 o
  -1   7   6      169.53      178.57      3.61 o
   0   7   6      242.72      268.00      4.52 o
   1   7   6      839.73      859.70     15.02 o
   2   7   6      253.83      230.85      4.45 o
   3   7   6       74.54       91.80      2.13 o
   4   7   6      220.15      244.68      7.14 o
   5   7   6        6.59        4.77      0.87 o
   6   7   6      661.27      710.70     14.84 o
   7   7   6       14.09        6.29      1.11 o
   8   7   6      435.30      475.49     18.66 o
   9   7   6       33.22       25.07      1.28 o
  10   7   6      343.63      399.44     23.21 o
  11   7   6       58.16       62.27      2.46 o
  12   7   6        0.67       -0.49      0.96 o
 -12   8   6       39.28       27.20      5.68 o
 -11   8   6      403.37      430.12     14.66 o
 -10   8   6       59.37       50.53      2.29 o
  -9   8   6      295.18      317.62      7.14 o
  -8   8   6      277.35      294.54     24.57 o
  -7   8   6      186.67      164.26      3.96 o
  -6   8   6      629.38      629.03     12.60 o
  -5   8   6      257.12      257.80      4.92 o
  -4   8   6       19.69       21.92      2.19 o
  -3   8   6     1082.28     1083.91     19.84 o
  -2   8   6      116.05      114.27      3.08 o
  -1   8   6       93.09      103.45      3.56 o
   0   8   6       38.28       42.55      1.08 o
   1   8   6      390.09      382.46      8.97 o
   2   8   6      271.88      307.30      6.05 o
   3   8   6      112.49       97.37      2.77 o
   4   8   6      452.52      490.66     14.00 o
   5   8   6       93.54       90.28      2.22 o
   6   8   6      115.96      116.62      4.61 o
   7   8   6        0.30        0.10      1.52 o
   8   8   6       55.49       63.46      1.91 o
   9   8   6        4.64        2.25      1.29 o
  10   8   6      232.32      260.69      9.63 o
  11   8   6      147.63      130.82      4.47 o
  12   8   6      107.28      132.86      4.41 o
 -11   9   6      177.86      183.08      7.80 o
 -10   9   6      130.66      141.66      8.35 o
  -9   9   6       10.77        7.56      1.10 o
  -8   9   6        0.00       -1.39      2.45 o
  -7   9   6      637.69      676.49     16.88 o
  -6   9   6        0.52        1.14      0.63 o
  -5   9   6      221.05      224.43      5.24 o
  -4   9   6      159.35      159.31      3.62 o
  -3   9   6       57.42       52.51      1.22 o
  -2   9   6      177.99      169.00      3.74 o
  -1   9   6      198.65      231.52      5.04 o
   0   9   6      675.78      665.81     12.75 o
   1   9   6      131.12      145.35      5.83 o
   2   9   6       14.59       10.97      0.58 o
   3   9   6        0.79        1.76      0.62 o
   4   9   6       98.48      104.84      3.39 o
   5   9   6      118.44      130.49      3.01 o
   6   9   6      216.32      230.94      5.49 o
   7   9   6       66.96       58.28      2.41 o
   8   9   6      165.65      190.38      6.22 o
   9   9   6      176.81      167.30      6.18 o
  10   9   6        4.90        1.55      1.52 o
  11   9   6        9.98        6.37      2.88 o
 -10  10   6       69.15       62.90      6.25 o
  -9  10   6       16.05       13.37      2.23 o
  -8  10   6        9.53        7.30      2.18 o
  -7  10   6        2.53        0.99      1.65 o
  -6  10   6       22.28       26.93      1.37 o
  -5  10   6      124.58      110.40      3.23 o
  -4  10   6      215.12      189.95      6.65 o
  -3  10   6      176.24      180.71      5.72 o
  -2  10   6       98.71       88.05      3.13 o
  -1  10   6        5.54        3.58      1.39 o
   0  10   6       36.58       41.77      1.86 o
   1  10   6       51.72       44.50      1.50 o
   2  10   6       26.87       22.56      1.01 o
   3  10   6       33.49       32.34      1.20 o
   4  10   6       55.76       56.57      2.38 o
   5  10   6      132.36      138.33      3.70 o
   6  10   6        4.92        1.83      0.88 o
   7  10   6       14.33       12.18      1.89 o
   8  10   6        4.23        3.51      0.85 o
   9  10   6        7.61       12.10      1.44 o
  -9  11   6       67.00       72.71      4.71 o
  -8  11   6       39.16       40.51      2.42 o
  -7  11   6        1.67       -0.86      1.29 o
  -6  11   6        8.20        6.06      2.69 o
  -5  11   6        1.18       -0.07      1.53 o
  -4  11   6        0.22       -0.79      1.02 o
  -3  11   6      103.95      110.95      3.87 o
  -2  11   6       50.21       45.72      1.94 o
  -1  11   6       79.47       81.80      2.91 o
   0  11   6       85.25       96.89      3.51 o
   1  11   6       70.73       78.71      2.75 o
   2  11   6       12.40        8.13      1.31 o
   3  11   6       19.22       24.97      1.72 o
   4  11   6       79.39       64.61      2.77 o
   5  11   6       43.15       33.99      1.68 o
   6  11   6       10.24        1.92      1.63 o
   7  11   6      262.19      274.02     10.28 o
   8  11   6       12.17        8.07      1.99 o
  -7  12   6        1.77        4.60      1.85 o
  -6  12   6       25.02       13.33      1.47 o
  -5  12   6       16.18       16.90      1.80 o
  -4  12   6       23.46       17.91      1.56 o
  -3  12   6       15.41       12.55      1.63 o
  -2  12   6       44.64       56.99      2.87 o
  -1  12   6       34.24       23.05      2.15 o
   0  12   6       27.34       28.29      1.83 o
   1  12   6      105.23       94.53      4.14 o
   2  12   6       12.38        9.57      1.28 o
   3  12   6      118.18      125.58      5.28 o
   4  12   6      128.29      134.50      5.87 o
   5  12   6       68.54       69.22      4.50 o
  -4  13   6       70.34       56.82      4.25 o
  -3  13   6      138.97      129.35      7.58 o
  -2  13   6        6.42        8.63      1.62 o
  -1  13   6      166.92      179.94      9.10 o
   0  13   6        2.07        2.54      1.41 o
   1  13   6        6.73        5.67      2.27 o
   2  13   6        6.17        7.62      2.32 o
 -15   1   7       15.14       17.63      2.30 o
 -14   1   7       19.01       15.77      3.32 o
 -13   1   7       16.81       15.88      1.67 o
 -12   1   7       83.19       82.38      4.40 o
 -11   1   7       35.98       30.28      1.59 o
 -10   1   7       35.14       28.14      3.61 o
  -9   1   7      244.29      245.06      5.49 o
  -8   1   7       79.19       64.34      1.93 o
  -7   1   7        1.12       -0.46      0.84 o
  -6   1   7       61.66       50.18      3.18 o
  -5   1   7        0.19        1.41      2.97 o
  -4   1   7       78.73       69.48      2.12 o
  -3   1   7        5.83       14.19      1.34 o
  -2   1   7       14.36       12.40      2.39 o
  -1   1   7       22.80       13.87      1.32 o
   0   1   7       67.35       65.73      1.63 o
   1   1   7      269.94      290.34      5.33 o
   2   1   7      338.85      333.27      5.94 o
   3   1   7        0.16       -0.35      0.97 o
   4   1   7      325.93      325.58      6.68 o
   5   1   7      568.40      564.84     10.72 o
   6   1   7      184.28      164.40      6.99 o
   7   1   7      623.85      596.01     12.11 o
   8   1   7        0.20       -0.54      1.57 o
   9   1   7        5.69        2.84      2.49 o
  10   1   7      151.18      163.38      4.98 o
  11   1   7        0.10       -1.78      2.75 o
  12   1   7       10.80       10.66      1.74 o
  13   1   7        3.69        2.48      1.71 o
  14   1   7       40.72       31.49      5.43 o
 -15   2   7        9.66       12.34      2.08 o
 -14   2   7       33.45       28.32      2.88 o
 -13   2   7       60.46       58.15      2.69 o
 -12   2   7       10.75       11.86      1.27 o
 -11   2   7        1.34        0.96      2.23 o
 -10   2   7      102.39       96.52      3.07 o
  -9   2   7      233.55      234.72      5.98 o
  -8   2   7       20.58       22.01      1.21 o
  -7   2   7      870.17      911.80     18.03 o
  -6   2   7     1006.99     1030.28     24.38 o
  -5   2   7      601.23      598.19     10.73 o
  -4   2   7      516.40      490.21      8.73 o
  -3   2   7      632.94      660.37     11.18 o
  -2   2   7       49.80       56.13      1.34 o
  -1   2   7      234.57      232.62      4.14 o
   0   2   7        7.08        7.01      1.83 o
   1   2   7        2.38        6.94      1.13 o
   2   2   7      188.45      195.43      3.58 o
   3   2   7      423.96      462.00      8.16 o
   4   2   7      632.03      626.82     20.84 o
   5   2   7        8.55        7.48      3.06 o
   6   2   7      631.75      627.38     12.29 o
   7   2   7      236.44      206.42      4.32 o
   8   2   7        6.14        8.35      1.14 o
   9   2   7        0.26       -0.18      2.87 o
  10   2   7        0.71       -2.05      2.35 o
  11   2   7        0.26        1.46      1.97 o
  12   2   7        7.89        9.94      1.57 o
  13   2   7        0.02       -0.39      3.79 o
  14   2   7       21.75       20.69      4.03 o
 -14   3   7      205.04      210.09     11.33 o
 -13   3   7        1.29       12.10      9.21 o
 -12   3   7       45.25       42.27      1.85 o
 -11   3   7      161.50      158.41      5.36 o
 -10   3   7      138.45      153.17      4.23 o
  -9   3   7      116.38      100.78      3.35 o
  -8   3   7      298.71      297.46      5.54 o
  -7   3   7       92.51       93.98      2.80 o
  -6   3   7      193.70      202.69      4.48 o
  -5   3   7      380.71      307.64      6.90 o
  -4   3   7       32.49       49.31      1.34 o
  -3   3   7        1.10        2.92      1.15 o
  -2   3   7     1100.87     1071.32     29.46 o
  -1   3   7     1880.40     1909.23     37.64 o
   0   3   7        0.09        1.15      1.32 o
   1   3   7      150.23      154.34      4.79 o
   2   3   7     1737.25     1753.89     29.11 o
   3   3   7      468.08      478.47      8.27 o
   4   3   7      111.37      123.64      3.05 o
   5   3   7       95.71       81.16      2.26 o
   6   3   7       90.96       72.07      3.66 o
   7   3   7      259.47      252.98      5.23 o
   8   3   7      352.37      328.83     10.49 o
   9   3   7      190.67      176.88      9.00 o
  10   3   7       91.10       81.28      4.77 o
  11   3   7      137.71      128.70      9.32 o
  12   3   7       92.19       85.19      4.74 o
  13   3   7       31.85       27.55      2.55 o
 -14   4   7      174.54      170.79      7.28 o
 -13   4   7        0.77        0.42      2.06 o
 -12   4   7       22.25       17.57      1.22 o
 -11   4   7        0.00        3.87      2.23 o
 -10   4   7        1.10        1.51      0.86 o
  -9   4   7      196.31      202.56      4.71 o
  -8   4   7       46.88       41.25      1.99 o
  -7   4   7       70.54       56.30      5.28 o
  -6   4   7        1.02        1.50      0.89 o
  -5   4   7     1132.93     1134.19     22.65 o
  -4   4   7      775.21      759.97     15.39 o
  -3   4   7     1436.20     1363.14     31.10 o
  -2   4   7      381.06      364.86      7.88 o
  -1   4   7     1260.60     1230.56     21.39 o
   0   4   7      210.03      222.97      7.60 o
   1   4   7      233.48      227.63      5.12 o
   2   4   7      626.58      575.30     15.01 o
   3   4   7      236.92      226.43      4.16 o
   4   4   7      528.63      503.46     11.41 o
   5   4   7      218.72      192.41      4.00 o
   6   4   7      143.07      132.28      3.49 o
   7   4   7      225.94      224.61      4.69 o
   8   4   7        0.35       -1.26      1.17 o
   9   4   7      207.59      188.97      7.71 o
  10   4   7       56.05       57.18      2.17 o
  11   4   7        8.43        5.21      2.21 o
  12   4   7       12.60       12.28      3.72 o
  13   4   7        1.35        1.08      4.57 o
 -14   5   7      154.17      147.88      6.35 o
 -13   5   7        3.16       14.27      3.69 o
 -12   5   7      453.73      504.43     15.73 o
 -11   5   7        7.78        4.42      1.77 o
 -10   5   7       64.06       67.55      8.51 o
  -9   5   7      146.87      153.89      3.63 o
  -8   5   7       73.92       76.57      2.43 o
  -7   5   7      138.24      105.99      2.34 o
  -6   5   7       46.28       35.78      1.18 o
  -5   5   7      115.32      105.09      3.57 o
  -4   5   7     1150.77     1188.09     27.67 o
  -3   5   7        5.09        4.19      1.59 o
  -2   5   7      284.31      313.42      6.93 o
  -1   5   7        6.16       13.94      4.85 o
   0   5   7     2026.78     2059.12     55.94 o
   1   5   7      595.81      619.02     11.23 o
   2   5   7       29.90       24.74      1.29 o
   3   5   7        8.73       11.28      0.79 o
   4   5   7      121.71      112.51      2.46 o
   5   5   7      311.66      302.74      6.29 o
   6   5   7      125.74      103.70      2.71 o
   7   5   7        1.26        2.55      1.05 o
   8   5   7       14.17       16.67      2.74 o
   9   5   7      140.00      131.77      3.88 o
  10   5   7       53.58       43.97      2.28 o
  11   5   7       40.39       31.37      2.60 o
  12   5   7       36.27       31.75      3.24 o
  13   5   7       48.41       42.88      3.29 o
 -13   6   7        1.93        4.68      1.61 o
 -12   6   7       81.16       81.33      7.10 o
 -11   6   7       34.74       37.68      4.38 o
 -10   6   7        3.95        3.47      1.63 o
  -9   6   7       41.82       51.59      2.47 o
  -8   6   7       12.00       12.17      0.89 o
  -7   6   7        0.08       -1.06      0.79 o
  -6   6   7       57.90       63.16      4.42 o
  -5   6   7       11.93        8.03      1.45 o
  -4   6   7       21.46       25.43      1.65 o
  -3   6   7      827.29      833.81     13.95 o
  -2   6   7        6.38        4.96      1.13 o
  -1   6   7      486.51      474.50     14.62 o
   0   6   7      639.63      641.45     25.51 o
   1   6   7     1436.94     1413.58     28.52 o
   2   6   7       93.85       73.37      3.43 o
   3   6   7        2.26        0.67      1.79 o
   4   6   7      186.24      166.69      3.46 o
   5   6   7       49.68       43.03      1.27 o
   6   6   7       32.55       34.41      2.21 o
   7   6   7      285.60      272.76     10.37 o
   8   6   7        9.98       10.14      2.87 o
   9   6   7      129.79      124.83      6.11 o
  10   6   7      154.06      147.60      5.06 o
  11   6   7       49.34       47.05      2.50 o
  12   6   7       10.99       14.84      2.35 o
 -12   7   7       63.66       50.93      4.37 o
 -11   7   7        5.56        8.95      1.95 o
 -10   7   7      192.83      206.77      5.26 o
  -9   7   7       65.23       63.87      2.66 o
  -8   7   7        3.74        3.21      1.59 o
  -7   7   7       15.96       17.96      1.07 o
  -6   7   7      136.73      122.74      5.81 o
  -5   7   7      179.60      177.25      7.21 o
  -4   7   7       87.08       84.08      1.80 o
  -3   7   7      517.52      525.86     12.51 o
  -2   7   7      356.40      345.41      6.36 o
  -1   7   7      343.80      350.38      7.22 o
   0   7   7       42.69       44.79      1.16 o
   1   7   7        0.71       -0.32      0.94 o
   2   7   7        0.19       -1.12      0.75 o
   3   7   7       97.79       95.17      2.34 o
   4   7   7      107.56       94.11      2.89 o
   5   7   7      165.50      179.64      4.22 o
   6   7   7       28.76       23.09      1.22 o
   7   7   7        4.24        1.35      0.94 o
   8   7   7       47.64       39.18      2.49 o
   9   7   7       31.81       33.99      2.92 o
  10   7   7      196.76      216.96      7.95 o
  11   7   7       31.98       24.50      1.94 o
 -11   8   7      210.27      232.31      9.48 o
 -10   8   7        0.55       -1.37      1.45 o
  -9   8   7       78.71       76.76      3.02 o
  -8   8   7        5.92        3.51      1.25 o
  -7   8   7       41.55       46.79      2.06 o
  -6   8   7       46.94       47.93      1.54 o
  -5   8   7       36.37       35.36      1.20 o
  -4   8   7       32.91       34.31      1.10 o
  -3   8   7        0.16        0.01      1.87 o
  -2   8   7      123.40      138.27      6.56 o
  -1   8   7      322.53      306.07      7.33 o
   0   8   7       32.02       29.99      0.94 o
   1   8   7      632.37      663.01     14.20 o
   2   8   7      129.81      113.25      2.78 o
   3   8   7      100.59      104.19      3.10 o
   4   8   7       79.22       85.15      2.01 o
   5   8   7       26.70       21.70      1.02 o
   6   8   7      292.15      294.25      6.99 o
   7   8   7        1.13        2.26      0.94 o
   8   8   7      362.20      365.41     18.94 o
   9   8   7       82.93       83.21      3.74 o
  10   8   7       42.47       37.23      3.65 o
  11   8   7        1.78        1.87      1.14 o
 -10   9   7        0.36        0.61      1.44 o
  -9   9   7      130.33      134.90      5.74 o
  -8   9   7      119.51      112.66      5.74 o
  -7   9   7      228.14      240.78      6.77 o
  -6   9   7       11.69       12.42      1.46 o
  -5   9   7      144.29      146.92      4.38 o
  -4   9   7       23.65       24.18      3.42 o
  -3   9   7      506.55      529.48     15.65 o
  -2   9   7       13.80       18.93      1.85 o
  -1   9   7      607.11      642.25     13.17 o
   0   9   7        6.53        6.94      0.80 o
   1   9   7      219.01      210.48      5.00 o
   2   9   7      368.08      383.82     10.74 o
   3   9   7       55.51       58.93      4.50 o
   4   9   7      143.33      132.30      4.46 o
   5   9   7       13.34       14.27      1.01 o
   6   9   7       16.97       19.53      2.31 o
   7   9   7       22.57       20.61      1.83 o
   8   9   7       34.53       32.12      2.06 o
   9   9   7       75.27       82.02      3.53 o
  -9  10   7      437.42      495.90     29.96 o
  -8  10   7        0.13        1.51      2.21 o
  -7  10   7      316.72      350.27     19.58 o
  -6  10   7       63.25       79.02      4.80 o
  -5  10   7       14.60       16.76      2.40 o
  -4  10   7      145.69      143.85      7.04 o
  -3  10   7        0.79        1.46      1.69 o
  -2  10   7       44.72       47.81      4.16 o
  -1  10   7       22.22       24.29      1.41 o
   0  10   7      159.34      147.47      4.12 o
   1  10   7       45.98       43.87      2.06 o
   2  10   7       11.03       10.63      0.83 o
   3  10   7       77.72       80.87      4.34 o
   4  10   7      325.52      338.69     11.50 o
   5  10   7      165.88      179.48     11.95 o
   6  10   7      419.34      441.64     26.58 o
   7  10   7        6.39        2.37      2.07 o
   8  10   7      187.27      180.71     10.66 o
  -7  11   7        0.47       -1.12      2.80 o
  -6  11   7       36.31       33.59      3.27 o
  -5  11   7      625.44      628.73     40.94 o
  -4  11   7       15.56       13.84      2.10 o
  -3  11   7      208.31      201.85     12.25 o
  -2  11   7        7.14       11.47      2.61 o
   0  11   7       88.69       85.91      4.48 o
   1  11   7       17.39       16.90      2.55 o
   2  11   7      101.32       87.30      5.27 o
   3  11   7       30.08       18.50      2.77 o
   4  11   7       28.17       23.00      2.92 o
   5  11   7        0.50       -0.30      1.75 o
   6  11   7       63.77       52.49      3.67 o
  -5  12   7       56.43       54.08      3.89 o
  -4  12   7       30.51       35.96      3.10 o
  -3  12   7        5.01        8.60      2.09 o
  -2  12   7      121.25      112.53      6.47 o
   0  12   7        9.39        8.57      1.99 o
   1  12   7       47.79       50.34      3.92 o
   3  12   7      140.77      135.30      8.29 o
   4  12   7      102.34       99.98      4.14 o
 -14   0   8      334.09      300.92     17.75 o
 -13   0   8       87.60       87.84      5.93 o
 -12   0   8      269.73      273.26     11.03 o
 -11   0   8        0.01        3.18      1.84 o
 -10   0   8      338.96      321.40     11.75 o
  -9   0   8        2.73        2.98      1.79 o
  -8   0   8        0.01        0.36      1.89 o
  -6   0   8      344.27      347.90      9.86 o
  -5   0   8        3.77        7.58      3.23 o
  -4   0   8     4106.39     4207.18    135.75 o
  -3   0   8      171.45      217.00      7.28 o
  -1   0   8      285.13      279.95      7.89 o
   0   0   8      904.92      900.47     23.81 o
   1   0   8      590.64      610.42     21.03 o
   2   0   8      940.21      923.39     24.11 o
   3   0   8      195.51      195.70      5.63 o
   4   0   8      426.51      453.81     12.00 o
   5   0   8       10.99        8.30      1.19 o
   6   0   8      786.76      794.41     27.87 o
   7   0   8       20.06       20.11      2.27 o
   8   0   8      304.55      300.32     12.95 o
   9   0   8      724.56      730.59     38.54 o
  10   0   8       13.64        5.94      2.16 o
  11   0   8      140.60      156.54      8.20 o
  12   0   8       86.34       73.30      5.02 o
  13   0   8      240.99      276.69     13.96 o
 -14   1   8       31.21       22.18      2.98 o
 -13   1   8        5.46        5.27      2.93 o
 -12   1   8       10.73        6.25      3.03 o
 -11   1   8        0.17        1.09      1.32 o
 -10   1   8      266.85      268.33      6.98 o
  -9   1   8       60.04       47.07      2.21 o
  -8   1   8      860.50      891.00     20.75 o
  -7   1   8      127.34      105.40      2.59 o
  -6   1   8     1427.54     1403.52     29.93 o
  -5   1   8       44.96       53.62      2.40 o
  -4   1   8       40.90       49.18      2.87 o
  -3   1   8      951.52      939.54     24.67 o
  -2   1   8      852.19      827.21     14.84 o
  -1   1   8      294.29      321.75      7.29 o
   0   1   8     3108.50     3187.27     75.15 o
   1   1   8       17.21       21.40      2.14 o
   2   1   8     3179.88     3112.28     57.15 o
   3   1   8        9.23       22.49      2.44 o
   4   1   8     2032.23     2015.60     38.88 o
   5   1   8      259.56      265.06      5.69 o
   6   1   8       95.03       79.07      2.05 o
   7   1   8      503.30      514.70     16.60 o
   8   1   8      515.63      559.28     14.66 o
   9   1   8      189.53      193.69      6.67 o
  10   1   8      196.10      205.40      7.51 o
  11   1   8       21.90       20.87      2.38 o
  12   1   8      121.03      119.31      5.54 o
  13   1   8        1.05        3.67      3.09 o
 -14   2   8      224.10      225.01     10.50 o
 -13   2   8       69.49       63.77      3.36 o
 -12   2   8      326.41      327.85      9.71 o
 -11   2   8       83.85       81.76      4.26 o
 -10   2   8      128.21      138.32      5.68 o
  -9   2   8       28.03       36.20      3.69 o
  -8   2   8       51.15       45.49      2.82 o
  -7   2   8       48.80       31.50      1.37 o
  -6   2   8      583.19      644.99     45.97 o
  -5   2   8      478.61      493.74     11.30 o
  -4   2   8     2487.03     2451.25     47.30 o
  -3   2   8        0.74        5.86      1.18 o
  -2   2   8     1734.34     1887.97     70.95 o
  -1   2   8      323.22      313.29      6.69 o
   0   2   8     2059.13     2032.22     44.80 o
   1   2   8       13.00       13.09      0.93 o
   2   2   8       49.49       45.10      2.73 o
   3   2   8       35.15       29.33      1.36 o
   4   2   8      284.75      267.89      5.06 o
   5   2   8      350.58      364.42      7.45 o
   6   2   8      576.21      552.45     18.66 o
   7   2   8       25.26       20.29      2.18 o
   8   2   8       97.44       83.85      3.35 o
   9   2   8       44.01       52.36      2.94 o
  10   2   8       11.21       10.26      1.79 o
  11   2   8      259.60      259.95      9.70 o
  12   2   8        0.82       -0.41      1.60 o
  13   2   8       90.09       91.08      4.38 o
 -13   3   8       31.19       31.76      2.59 o
 -12   3   8      117.40      123.57      4.88 o
 -11   3   8       21.30       18.55      2.18 o
 -10   3   8       67.47       73.99      3.44 o
  -9   3   8      325.23      319.34     11.71 o
  -8   3   8      146.09      140.23      3.43 o
  -7   3   8       82.02       84.31      2.85 o
  -6   3   8       83.50       87.50      2.05 o
  -5   3   8      289.65      225.27      4.93 o
  -4   3   8       15.25       10.98      1.92 o
  -3   3   8       84.46       80.51      2.30 o
  -2   3   8      434.73      463.94      8.32 o
  -1   3   8      641.42      661.03     11.29 o
   0   3   8     1326.39     1341.18     24.71 o
   1   3   8       32.71       37.99      1.60 o
   2   3   8     1028.93     1017.89     19.84 o
   3   3   8        0.79        2.34      1.39 o
   4   3   8      190.23      155.27      3.58 o
   5   3   8       24.97       25.80      3.19 o
   6   3   8       87.72      102.09      2.84 o
   7   3   8       40.23       32.48      2.15 o
   8   3   8       14.84       20.73      1.74 o
   9   3   8      449.32      474.14     22.86 o
  10   3   8      162.88      178.40      9.68 o
  11   3   8      142.89      140.99      5.98 o
  12   3   8       88.58       82.04      9.68 o
 -13   4   8      312.55      322.79     15.11 o
 -12   4   8      190.02      181.28      6.73 o
 -11   4   8      272.65      274.28     13.41 o
 -10   4   8       89.10       94.92      2.82 o
  -9   4   8        4.58        3.91      1.17 o
  -8   4   8       32.96       32.14      3.00 o
  -7   4   8       87.49       95.02      2.56 o
  -6   4   8       58.61       46.93      4.83 o
  -5   4   8      135.14      118.99      3.51 o
  -4   4   8      146.87      153.58      3.42 o
  -3   4   8      140.95      145.21      3.47 o
  -2   4   8     1429.85     1475.74     29.17 o
  -1   4   8       10.64       14.04      4.67 o
   0   4   8       51.42       51.03      3.44 o
   1   4   8        0.13        1.48      0.92 o
   2   4   8      271.29      266.17      5.57 o
   3   4   8      114.19      113.73      3.62 o
   4   4   8       62.75       62.65      1.74 o
   5   4   8       33.14       26.08      3.69 o
   6   4   8       25.06       21.58      1.49 o
   7   4   8      158.01      172.32      6.47 o
   8   4   8       29.52       32.25      2.23 o
   9   4   8       90.23       87.71      3.50 o
  10   4   8        0.01        0.66      1.08 o
  11   4   8        7.36        6.29      1.52 o
  12   4   8       77.09       68.12      3.36 o
 -12   5   8       25.30       23.11      2.65 o
 -11   5   8      276.09      300.90     12.35 o
 -10   5   8       69.55       61.48      2.58 o
  -9   5   8      403.46      386.35      9.61 o
  -8   5   8       12.58       15.47      1.27 o
  -7   5   8      545.41      566.90     15.61 o
  -6   5   8       26.56       20.13      2.17 o
  -5   5   8       22.80       21.63      2.98 o
  -4   5   8       92.87       77.69      4.46 o
  -3   5   8      130.48      121.39      8.58 o
  -2   5   8      157.88      163.33      3.83 o
  -1   5   8       52.24       44.72      1.68 o
   0   5   8       12.51       11.47      1.10 o
   1   5   8      961.68      973.85     23.07 o
   2   5   8      156.06      141.65      3.56 o
   3   5   8       73.79       85.03     10.00 o
   4   5   8       85.42       93.67      2.36 o
   5   5   8       20.60       32.05      3.63 o
   6   5   8       96.52      120.39      3.40 o
   7   5   8       43.77       33.84      3.18 o
   8   5   8      132.92      151.50      8.55 o
   9   5   8       29.73       29.87      4.65 o
  10   5   8      244.26      267.33     11.23 o
  11   5   8      335.27      362.32     12.96 o
  12   5   8       50.01       43.89      2.77 o
 -12   6   8       11.22       11.04      2.51 o
 -11   6   8      536.40      597.14     25.93 o
 -10   6   8       45.91       32.95      4.86 o
  -9   6   8      173.31      161.65      5.01 o
  -8   6   8        7.52       11.39      1.63 o
  -7   6   8      227.62      225.98      5.30 o
  -6   6   8      190.49      206.05      6.63 o
  -5   6   8       51.36       45.95      1.64 o
  -4   6   8        3.29        3.70      1.55 o
  -3   6   8      507.63      525.58     10.72 o
  -2   6   8      193.14      183.01      7.10 o
  -1   6   8      469.77      491.28      9.45 o
   0   6   8        0.16        1.85      0.80 o
   1   6   8       15.74       17.93      1.42 o
   2   6   8      163.33      184.04      4.44 o
   3   6   8      100.80       93.96      5.13 o
   4   6   8      121.48      128.15      3.07 o
   5   6   8      427.10      427.13      9.64 o
   6   6   8      168.42      185.47      4.12 o
   7   6   8      115.22      115.97      3.06 o
   8   6   8       29.10       31.14      1.60 o
   9   6   8      463.24      494.57     18.48 o
  10   6   8       69.05       82.01      5.21 o
  11   6   8        0.55       -1.72      2.39 o
 -11   7   8      110.26       95.76      4.15 o
 -10   7   8        0.00       -1.74      1.32 o
  -9   7   8      633.76      681.71     31.22 o
  -8   7   8       14.51       12.17      1.34 o
  -7   7   8      291.60      293.19     24.53 o
  -6   7   8       21.47       16.64      1.21 o
  -5   7   8      217.13      208.61      9.63 o
  -4   7   8        2.16        5.85      2.40 o
  -3   7   8       30.87       29.82      1.31 o
  -2   7   8        0.85        0.16      1.34 o
  -1   7   8      325.67      341.84     11.45 o
   0   7   8      358.96      371.57      7.54 o
   1   7   8      425.12      455.28      9.31 o
   2   7   8        1.40        1.11      0.71 o
   3   7   8      222.78      231.93      6.87 o
   4   7   8      158.75      186.48      5.20 o
   5   7   8        4.83        7.54      0.93 o
   6   7   8      159.53      154.29      4.29 o
   7   7   8        0.05        0.94      0.78 o
   8   7   8      357.30      398.13     14.51 o
   9   7   8      121.56      115.56      5.55 o
  10   7   8      266.86      290.25     13.88 o
 -10   8   8        5.19       -0.96      2.37 o
  -9   8   8      100.86       96.02      3.95 o
  -8   8   8        0.65        1.19      2.09 o
  -7   8   8        6.91        5.89      1.75 o
  -6   8   8       81.00       76.94      3.33 o
  -5   8   8      370.28      398.65      9.51 o
  -4   8   8        5.87        4.26      0.93 o
  -3   8   8      274.73      280.70      8.51 o
  -2   8   8       71.68       71.44      2.33 o
  -1   8   8      396.68      407.41      8.92 o
   0   8   8       99.57      111.77      2.90 o
   1   8   8        0.36        1.59      1.06 o
   2   8   8      173.12      190.36      4.63 o
   3   8   8      236.04      227.21      5.99 o
   4   8   8      509.89      565.54     15.93 o
   5   8   8      166.66      150.24     10.31 o
   6   8   8        5.69        6.55      1.10 o
   7   8   8      574.27      626.43     38.85 o
   8   8   8        1.29        1.12      2.62 o
   9   8   8       92.30       94.65      3.91 o
  -9   9   8      133.60      129.74      7.60 o
  -8   9   8       10.72        2.34      3.27 o
  -7   9   8      356.74      401.05     21.65 o
  -6   9   8       74.64       69.05      2.91 o
  -5   9   8       44.76       37.54      2.02 o
  -4   9   8        3.93        3.32      1.12 o
  -3   9   8        0.71        4.60      1.85 o
  -2   9   8       15.53       10.59      1.19 o
  -1   9   8       19.25       17.17      1.20 o
   0   9   8       42.42       47.58      1.96 o
   1   9   8       33.73       32.85      1.63 o
   2   9   8      104.11       92.30      3.31 o
   3   9   8      224.16      255.04      8.32 o
   4   9   8        4.77        6.31      1.33 o
   5   9   8       10.49       15.46      1.58 o
   6   9   8      296.70      318.07     12.12 o
   7   9   8        4.63        2.69      1.41 o
   8   9   8      197.64      218.48      7.97 o
  -7  10   8        9.12       15.97      3.49 o
  -6  10   8        0.09       -0.43      2.34 o
  -5  10   8       75.50       73.69      5.03 o
  -4  10   8       57.05       54.93      4.26 o
  -3  10   8       18.94       18.79      2.94 o
  -2  10   8        3.93        2.61      2.84 o
  -1  10   8        9.83        3.84      3.04 o
   0  10   8       30.75       23.21      2.49 o
   1  10   8        6.92        5.78      2.05 o
   2  10   8       42.40       41.32      3.40 o
   3  10   8       13.36       10.33      2.96 o
   4  10   8       39.62       37.78      3.46 o
   5  10   8      245.82      240.29     14.44 o
   6  10   8      218.64      217.50     13.40 o
  -5  11   8       76.39       68.08      4.84 o
  -4  11   8        0.02       -3.38      2.25 o
  -3  11   8        9.52       10.55      2.17 o
  -2  11   8        5.30        3.28      2.15 o
  -1  11   8        8.98        7.87      2.03 o
   0  11   8       45.54       35.14      3.48 o
   1  11   8        6.49        7.00      3.01 o
   2  11   8        1.03       -0.23      2.69 o
   3  11   8       10.47        7.40      2.16 o
   4  11   8       55.25       40.59      3.59 o
 -13   1   9       24.62       24.54      2.31 o
 -12   1   9       25.02       32.29      2.17 o
 -11   1   9        6.94        8.47      3.89 o
 -10   1   9      118.96      146.57      4.94 o
  -9   1   9        2.22        1.35      1.82 o
  -8   1   9       67.17       81.77      2.76 o
  -7   1   9      118.21      131.36      3.82 o
  -6   1   9       66.51       78.10      3.86 o
  -5   1   9        6.38        7.88      1.67 o
  -4   1   9      609.08      625.14     14.51 o
  -3   1   9       87.04       68.21      4.43 o
  -2   1   9      226.83      204.11      4.60 o
  -1   1   9      292.07      289.94     10.18 o
   0   1   9      269.01      250.93      5.39 o
   1   1   9       57.07       50.64      1.50 o
   2   1   9      113.67      114.68      2.69 o
   3   1   9        0.00        0.37      1.34 o
   4   1   9      354.47      337.23      7.84 o
   5   1   9      193.81      211.67      6.32 o
   6   1   9       60.03       67.11      2.56 o
   7   1   9       40.15       39.11      2.11 o
   8   1   9      130.30      124.70      4.50 o
   9   1   9       22.90       18.08      1.79 o
  10   1   9       13.82       10.23      1.58 o
  11   1   9        5.32        4.62      1.69 o
 -12   2   9      168.14      157.07      6.01 o
 -11   2   9        0.04        2.95      1.57 o
 -10   2   9       43.24       30.75      2.05 o
  -9   2   9       58.99       45.65      2.11 o
  -8   2   9      462.80      425.03     11.31 o
  -7   2   9       43.53       40.59      3.44 o
  -6   2   9      116.48      128.63      3.64 o
  -5   2   9       24.73       26.21      1.66 o
  -4   2   9        0.20        1.83      1.01 o
  -3   2   9        1.03       -0.53      1.32 o
  -2   2   9      313.04      277.16      9.95 o
  -1   2   9       18.70       12.10      1.07 o
   0   2   9       39.44       31.50      2.25 o
   1   2   9      180.66      167.59      4.34 o
   2   2   9        7.38        7.06      2.26 o
   3   2   9      279.32      289.41      6.84 o
   4   2   9      877.81      864.76     21.66 o
   5   2   9       42.10       53.74      3.03 o
   6   2   9        3.54        4.13      3.87 o
   7   2   9       11.35       10.61      1.52 o
   8   2   9        0.76        0.20      1.34 o
   9   2   9       43.13       37.23      2.33 o
  10   2   9       18.87       17.72      2.50 o
  11   2   9       31.08       24.11      2.70 o
 -12   3   9      350.34      383.07     19.13 o
 -11   3   9        0.86        4.13      1.56 o
 -10   3   9        5.56        6.16      1.46 o
  -9   3   9        8.77        9.20      1.49 o
  -8   3   9       17.30       21.00      2.37 o
  -7   3   9       28.03       37.08      2.38 o
  -6   3   9      257.50      258.26      5.99 o
  -5   3   9       35.93       49.49      2.19 o
  -4   3   9      571.62      611.88     17.39 o
  -3   3   9       66.06       75.38      6.31 o
  -2   3   9      396.74      397.15     10.36 o
  -1   3   9        9.02        9.20      2.04 o
   0   3   9       32.71       34.81      1.82 o
   1   3   9        0.56        1.09      1.22 o
   2   3   9      272.70      256.09     10.54 o
   3   3   9      392.02      402.04     11.14 o
   4   3   9       91.97       94.44      2.74 o
   5   3   9        8.54        9.31      1.89 o
   6   3   9       15.02       17.69      2.09 o
   7   3   9      316.10      310.72     10.31 o
   8   3   9       29.78       25.37      1.93 o
   9   3   9      341.71      346.47     12.64 o
  10   3   9        0.02        2.31      2.52 o
  11   3   9        6.59        2.88      3.86 o
 -12   4   9       14.74       15.53      1.97 o
 -11   4   9        4.40        7.34      3.10 o
 -10   4   9      246.07      248.69      8.90 o
  -9   4   9       71.59       72.37      2.95 o
  -8   4   9      179.02      196.51      5.41 o
  -7   4   9        4.41        6.63      1.44 o
  -6   4   9      432.34      365.71     18.91 o
  -5   4   9        0.77        2.19      1.22 o
  -4   4   9        5.03        7.87      1.42 o
  -3   4   9       90.24       89.37      2.51 o
  -2   4   9      164.72      183.99      5.13 o
  -1   4   9      124.91      127.66      4.77 o
   0   4   9      457.88      464.98      9.99 o
   1   4   9      174.81      177.99     13.73 o
   2   4   9      579.09      581.78     16.09 o
   3   4   9        7.06        7.79      1.20 o
   4   4   9       48.94       38.88      4.49 o
   5   4   9        5.40        7.66      1.88 o
   6   4   9       28.56       21.88      3.16 o
   7   4   9        8.94        7.90      1.49 o
   8   4   9       18.79       17.80      3.63 o
   9   4   9       87.88       85.82      4.57 o
  10   4   9       94.87       93.39      4.22 o
  11   4   9       55.50       56.25      5.95 o
 -11   5   9        2.35        1.81      4.38 o
 -10   5   9       37.88       27.90      2.17 o
  -9   5   9       89.29       90.00      3.27 o
  -8   5   9      145.70      164.18      5.04 o
  -7   5   9        0.78        0.42      1.27 o
  -6   5   9       78.41       67.56      3.66 o
  -5   5   9        1.14        0.32      1.24 o
  -4   5   9      486.79      454.94     10.84 o
  -3   5   9        3.64        5.51      2.86 o
  -2   5   9      812.29      799.48     34.48 o
  -1   5   9        4.57        5.07      1.23 o
   0   5   9      124.41      117.09      5.72 o
   1   5   9        7.56        5.82      2.18 o
   2   5   9       10.70        8.35      1.14 o
   3   5   9      131.05      121.54      4.72 o
   4   5   9        0.43        0.13      1.14 o
   5   5   9       11.52        7.08      1.34 o
   6   5   9      217.98      213.05      7.24 o
   7   5   9       33.98       30.00      1.97 o
   8   5   9        0.15        2.31      4.42 o
   9   5   9       13.99       15.84      6.93 o
  10   5   9       25.75       22.38      2.07 o
 -10   6   9       43.74       42.36      3.44 o
  -9   6   9       48.46       43.07      2.37 o
  -8   6   9       70.84       72.52      2.87 o
  -7   6   9       13.43       11.47      1.25 o
  -6   6   9       52.74       44.23      3.80 o
  -5   6   9      207.72      207.89      5.15 o
  -4   6   9       22.24       18.09      1.14 o
  -3   6   9        3.28        4.46      1.02 o
  -2   6   9       57.43       55.08      2.23 o
  -1   6   9       42.17       38.03      1.74 o
   0   6   9      183.04      180.62      6.22 o
   1   6   9      164.75      176.47      4.21 o
   2   6   9      274.81      267.77     11.48 o
   3   6   9      155.83      165.77      4.30 o
   4   6   9       24.13       13.44      1.22 o
   5   6   9        9.93       14.29      1.27 o
   6   6   9        0.61       -0.92      1.23 o
   7   6   9      191.96      186.77      6.71 o
   8   6   9      152.72      165.64      7.41 o
   9   6   9        9.88        6.83      1.93 o
 -10   7   9      260.76      266.86     11.00 o
  -9   7   9        1.91        3.05      1.97 o
  -8   7   9        0.85        0.75      1.24 o
  -7   7   9       13.94       22.07      3.46 o
  -6   7   9        9.44        8.76      1.42 o
  -5   7   9       22.13       21.02      1.51 o
  -4   7   9       21.86       19.13      1.23 o
  -3   7   9      142.19      139.44      3.57 o
  -2   7   9       65.99       62.11      1.89 o
  -1   7   9      324.10      321.80      9.84 o
   0   7   9      151.76      134.73      8.22 o
   1   7   9      244.52      248.95      6.13 o
   2   7   9        3.00        3.27      1.05 o
   3   7   9      315.76      345.75     31.28 o
   4   7   9      128.25      129.52      5.27 o
   5   7   9        0.67        0.75      1.12 o
   6   7   9        0.01       -0.35      1.30 o
   7   7   9       85.99       89.68      4.25 o
   8   7   9        7.31        7.74      2.39 o
   9   7   9       73.05       74.89      7.19 o
  -8   8   9        5.12        4.19      2.38 o
  -7   8   9      410.93      464.90     21.82 o
  -6   8   9        2.58        3.71      2.21 o
  -5   8   9       73.64       81.19      3.17 o
  -4   8   9       10.27        9.25      2.27 o
  -3   8   9      153.06      166.88      4.84 o
  -2   8   9        1.11        4.20      1.16 o
  -1   8   9      641.32      720.37     31.79 o
   0   8   9       28.80       23.85      1.97 o
   1   8   9      584.75      625.66     21.85 o
   2   8   9        1.06        1.18      1.33 o
   3   8   9      311.16      346.32     11.57 o
   4   8   9        1.71        0.69      1.16 o
   5   8   9        2.51        2.48      3.32 o
   6   8   9       32.59       37.71      3.81 o
   7   8   9        1.29        4.25      3.97 o
  -6   9   9        4.05        3.11      2.64 o
  -4   9   9       43.75       40.73      4.04 o
  -3   9   9      364.85      390.27     13.59 o
  -2   9   9        0.02        1.76      1.24 o
  -1   9   9      263.83      252.96     12.66 o
   0   9   9       47.17       51.24      3.54 o
   1   9   9        5.99        7.87      2.99 o
   2   9   9       82.46       76.59      3.37 o
   3   9   9        1.31        2.04      2.41 o
   4   9   9       10.34        7.49      2.26 o
   5   9   9      227.26      262.53     14.35 o
   6   9   9        8.18       17.14      3.57 o
  -5  10   9      115.11      136.50      8.46 o
  -3  10   9      308.00      377.91     17.21 o
  -2  10   9        3.45        0.46      2.40 o
  -1  10   9       43.15       46.19      3.52 o
   0  10   9       21.82       13.80      2.43 o
   1  10   9      588.44      640.03     36.95 o
   3  10   9      266.62      301.32     16.57 o
   4  10   9      102.38      129.87      7.21 o
 -11   0  10        2.08       -0.13      2.47 o
 -10   0  10        3.27       -1.75      2.22 o
  -9   0  10     1295.92     1417.03     58.87 o
  -8   0  10      178.48      191.70      7.96 o
  -7   0  10      664.68      708.08     26.01 o
  -6   0  10     1050.91     1089.99     42.90 o
  -5   0  10      358.67      388.26     14.96 o
  -4   0  10      994.07     1018.68     36.34 o
  -3   0  10        5.24        6.23      2.01 o
  -2   0  10      546.46      528.95     19.84 o
  -1   0  10       26.96       23.83      2.53 o
   0   0  10        2.17        4.65      2.16 o
   1   0  10      391.86      395.32     14.40 o
   3   0  10       19.14       25.08      3.17 o
   4   0  10      556.72      564.17     24.85 o
   5   0  10       63.03       52.40      3.33 o
   6   0  10     1098.23     1204.47     57.87 o
   7   0  10        1.38        5.18      2.30 o
   8   0  10      205.52      238.86     14.04 o
   9   0  10       56.41       69.99      4.62 o
  10   0  10       17.82       10.04      3.02 o
 -11   1  10       21.69       17.75      2.10 o
 -10   1  10      402.71      374.83     14.16 o
  -9   1  10       29.95       19.30      1.84 o
  -8   1  10      865.29      887.58     30.25 o
  -7   1  10       86.57      104.16      5.63 o
  -6   1  10      543.33      507.62     13.92 o
  -5   1  10      458.93      494.93     12.39 o
  -4   1  10       49.17       58.57      3.17 o
  -3   1  10      283.93      271.81     13.55 o
  -2   1  10      429.98      434.39     21.94 o
  -1   1  10       13.75       10.18      2.11 o
   0   1  10      384.86      351.47      9.75 o
   1   1  10        2.56        8.69      1.69 o
   2   1  10     1319.88     1271.99     36.52 o
   3   1  10       91.27       98.32      3.58 o
   4   1  10      391.59      415.43     11.28 o
   5   1  10       17.58       15.42      2.75 o
   6   1  10       22.64       24.64      1.81 o
   7   1  10       98.69      105.91      4.17 o
   8   1  10      307.39      305.95     12.19 o
   9   1  10       83.77       78.60      3.55 o
  10   1  10      472.66      527.08     19.09 o
 -11   2  10      380.77      411.48     20.99 o
 -10   2  10      283.33      278.71     10.59 o
  -9   2  10       77.86       83.32      3.48 o
  -8   2  10       29.86       30.47      3.55 o
  -7   2  10      608.65      663.22     26.36 o
  -6   2  10       34.91       32.14      3.00 o
  -5   2  10       64.90       60.26      2.70 o
  -4   2  10      622.44      591.76     15.73 o
  -3   2  10       12.28       17.25      3.41 o
  -2   2  10      652.64      671.79     17.59 o
  -1   2  10      132.00      132.32      4.02 o
   0   2  10      314.17      314.85      8.65 o
   1   2  10       39.92       44.44      3.74 o
   2   2  10      213.98      197.58      6.03 o
   3   2  10        0.42       -2.33      1.55 o
   4   2  10       14.18       11.00      3.16 o
   5   2  10       31.21       36.33      3.52 o
   6   2  10      342.82      388.32     12.20 o
   7   2  10       19.08       13.19      2.29 o
   8   2  10       41.35       52.74      3.95 o
   9   2  10        8.86       12.87      4.87 o
  10   2  10       82.09       89.79      5.78 o
 -11   3  10        3.66       -0.33      5.63 o
 -10   3  10      226.75      222.62     11.84 o
  -9   3  10       58.06       42.44      4.84 o
  -8   3  10      226.17      204.97      8.89 o
  -7   3  10      191.22      192.49      7.66 o
  -6   3  10      484.95      523.07     14.23 o
  -5   3  10       60.94       47.60      2.58 o
  -4   3  10        0.26        1.75      2.81 o
  -3   3  10        0.22       -0.56      1.75 o
  -2   3  10       58.97       48.65      3.54 o
  -1   3  10        4.25        6.79      3.17 o
   0   3  10      779.10      784.09     24.31 o
   1   3  10      228.24      239.08     18.24 o
   2   3  10       47.68       44.92      3.47 o
   3   3  10      203.58      196.85      6.04 o
   4   3  10      335.32      344.45     10.33 o
   5   3  10       98.48       97.76      3.25 o
   6   3  10       30.41       33.80      5.33 o
   7   3  10       34.71       35.80      6.66 o
   8   3  10        0.20       -1.07      2.78 o
   9   3  10       51.88       42.61      3.43 o
 -10   4  10      165.75      157.48      6.20 o
  -9   4  10      168.60      170.95      9.47 o
  -8   4  10       42.88       28.81      1.98 o
  -7   4  10       36.80       35.25      2.36 o
  -6   4  10       35.92       24.45      2.33 o
  -5   4  10       71.63       70.28      3.66 o
  -4   4  10      184.18      157.40      6.49 o
  -3   4  10      135.59      158.12      6.94 o
  -2   4  10       37.19       28.94      1.43 o
  -1   4  10       27.13       22.96      1.40 o
   0   4  10       55.35       53.21      2.03 o
   1   4  10       14.97       14.75      3.21 o
   2   4  10       87.74       94.44      3.31 o
   3   4  10       33.54       46.41      2.39 o
   4   4  10       94.23       93.14      3.72 o
   5   4  10      217.83      242.05      7.09 o
   6   4  10       77.94       81.69      3.44 o
   7   4  10      317.33      345.97     16.74 o
   8   4  10      195.09      217.49      7.67 o
   9   4  10        0.05       -0.53      3.88 o
  -9   5  10      190.46      191.07      7.21 o
  -8   5  10      243.62      253.11     13.72 o
  -7   5  10      100.22       86.99      3.56 o
  -6   5  10        2.15        1.76      1.36 o
  -5   5  10       26.34       20.95      2.16 o
  -4   5  10       31.04       37.36      4.51 o
  -3   5  10       15.22       15.27      1.17 o
  -2   5  10        5.69        8.59      2.66 o
  -1   5  10      808.03      840.93     20.81 o
   1   5  10      738.08      755.04     23.38 o
   2   5  10       68.29       64.44      2.64 o
   3   5  10      579.93      646.88     25.08 o
   4   5  10       17.07       16.57      2.34 o
   5   5  10        0.76        0.04      1.49 o
   6   5  10      188.41      170.44      6.79 o
   7   5  10       59.53       60.10      3.04 o
   8   5  10        0.01       -0.88      2.22 o
  -9   6  10        0.14        0.89      2.47 o
  -8   6  10       15.20       19.82      2.21 o
  -7   6  10       19.55       23.32      2.36 o
  -6   6  10        4.29        2.19      1.72 o
  -5   6  10      132.29      122.31      6.11 o
  -4   6  10        8.92       10.26      1.71 o
  -3   6  10      278.28      261.23      7.62 o
  -2   6  10      124.48      122.00     13.87 o
  -1   6  10      896.95      942.09     23.57 o
   0   6  10       17.39       25.91      3.84 o
   1   6  10       51.04       52.00      2.90 o
   2   6  10        1.99        4.60      1.25 o
   3   6  10      367.79      357.19     11.82 o
   4   6  10       93.73       94.79      3.80 o
   5   6  10      286.62      291.83     10.40 o
   6   6  10        1.88        4.02      1.89 o
   7   6  10      147.31      139.91      5.48 o
  -8   7  10        0.12        1.07      1.93 o
  -7   7  10       31.16       24.87      2.06 o
  -6   7  10       57.75       56.49      2.95 o
  -5   7  10      176.40      182.86      7.09 o
  -4   7  10        0.04        1.57      1.95 o
  -3   7  10      229.91      250.91      8.62 o
  -2   7  10       88.73       89.04      3.14 o
  -1   7  10      209.57      207.55      6.56 o
   0   7  10        1.16        4.58      1.57 o
   1   7  10     1274.50     1361.32     42.30 o
   2   7  10       15.41       10.68      1.50 o
   3   7  10      506.33      547.72     21.59 o
   4   7  10       44.92       38.85      3.23 o
   5   7  10      176.08      198.60      7.38 o
   6   7  10        5.77        5.45      2.55 o
  -6   8  10        4.54        7.30      1.89 o
  -5   8  10      137.48      122.37      5.48 o
  -4   8  10        4.05        5.53      2.41 o
  -3   8  10      278.16      286.38     10.20 o
  -2   8  10        4.29        4.66      1.41 o
  -1   8  10      168.33      167.12      6.19 o
   0   8  10       62.27       54.61      2.66 o
   1   8  10       79.07       68.46      4.38 o
   2   8  10        7.78        8.30      3.28 o
   3   8  10       57.26       51.39      2.83 o
   4   8  10        0.66        0.74      1.95 o
   5   8  10      438.43      448.85     23.02 o
  -4   9  10      129.14      115.73      6.56 o
  -3   9  10       75.25       84.10      6.01 o
  -2   9  10        9.16       11.43      2.80 o
  -1   9  10      262.10      261.60     14.14 o
   0   9  10       20.11       17.57      3.04 o
   1   9  10      207.33      220.74     11.96 o
   2   9  10       36.73       39.28      4.40 o
  -9   1  11        1.31        6.81      3.63 o
  -8   1  11       43.74       43.87      4.57 o
  -7   1  11      214.07      209.78     10.99 o
  -6   1  11       99.74       91.05      3.41 o
  -5   1  11        4.43        6.93      1.86 o
  -4   1  11        5.05        4.64      1.65 o
  -3   1  11       38.20       39.18      2.05 o
  -2   1  11        1.14        4.55      1.63 o
  -1   1  11        8.63        5.54      1.56 o
   0   1  11       89.52       82.95      3.18 o
   1   1  11        7.83        8.95      1.49 o
   2   1  11        3.68        5.49      2.67 o
   3   1  11       51.46       45.15      2.37 o
   4   1  11      137.50      134.75      4.62 o
   5   1  11        0.12        0.05      0.33 o
   6   1  11       99.26      105.81      4.43 o
   7   1  11       34.96       33.83      2.33 o
   8   1  11       11.80       10.89      2.04 o
  -9   2  11        5.02        2.57      2.13 o
  -8   2  11       11.24        8.53      2.55 o
  -7   2  11       91.28      102.36      4.01 o
  -6   2  11        9.43        6.20      2.42 o
  -5   2  11       78.45       74.33      4.90 o
  -4   2  11      127.51      137.61      4.43 o
  -3   2  11       36.12       45.32      2.18 o
  -2   2  11      196.26      211.78      8.70 o
  -1   2  11       41.08       34.32      2.09 o
   0   2  11       30.43       27.86      2.29 o
   1   2  11       87.75       75.69      3.14 o
   2   2  11       13.64       11.24      1.85 o
   3   2  11        0.65        0.34      1.74 o
   4   2  11       21.64       14.23      2.39 o
   5   2  11       24.16       22.88      2.69 o
   6   2  11        4.99        6.11      2.36 o
   7   2  11       42.45       36.75      3.42 o
   8   2  11      138.12      137.37      5.89 o
  -9   3  11      380.24      371.84     13.52 o
  -8   3  11        7.07        7.62      2.70 o
  -7   3  11      316.75      303.36     10.88 o
  -6   3  11       90.49       88.97      3.83 o
  -5   3  11      100.54      101.47      6.42 o
  -4   3  11      131.76      133.83      5.85 o
  -3   3  11        2.88        7.12      1.74 o
  -2   3  11       22.24       21.40      6.06 o
  -1   3  11       57.81       64.67      2.95 o
   0   3  11      168.72      166.34      5.35 o
   1   3  11       28.08       30.29      3.84 o
   2   3  11      190.34      211.64     11.32 o
   3   3  11       59.82       58.97      2.65 o
   4   3  11      235.50      272.34      9.75 o
   5   3  11      139.63      153.92     10.89 o
   6   3  11      127.67      133.36     13.41 o
   7   3  11        3.19        2.57      3.40 o
  -8   4  11       20.47       16.72      2.28 o
  -7   4  11       33.10       29.90      4.27 o
  -6   4  11       30.00       26.72      2.79 o
  -5   4  11      172.11      166.77      6.20 o
  -4   4  11       19.85       18.88      2.40 o
  -3   4  11      123.25      118.78      4.13 o
  -2   4  11      177.70      166.63      5.45 o
  -1   4  11       60.17       55.87      3.78 o
   0   4  11      180.82      190.46      6.66 o
   1   4  11      149.96      157.43      5.77 o
   2   4  11      195.85      217.62     14.78 o
   3   4  11        6.72        4.66      1.78 o
   4   4  11        6.99        8.43      1.94 o
   5   4  11      119.57      107.98      4.64 o
   6   4  11       15.88       12.66      2.12 o
   7   4  11        3.63        2.57      2.41 o
  -7   5  11      202.10      193.13     11.19 o
  -6   5  11       38.73       32.66      2.44 o
  -5   5  11       31.08       22.82      2.11 o
  -4   5  11        7.31        4.93      2.83 o
  -3   5  11       63.04       61.14      3.16 o
  -2   5  11        7.55        7.22      1.81 o
  -1   5  11       13.67       18.96      2.02 o
   0   5  11        9.47       16.81      1.86 o
   2   5  11       52.00       48.37      2.70 o
   3   5  11        7.84        7.07      1.64 o
   4   5  11      231.18      235.28      8.90 o
   5   5  11       27.05       21.17      1.96 o
   6   5  11      343.11      350.68     13.62 o
  -6   6  11       23.87       24.58      2.37 o
  -5   6  11      138.02      128.88      5.31 o
  -4   6  11        2.62        1.04      1.72 o
  -3   6  11       63.85       49.69      2.53 o
  -2   6  11        0.12       -1.89      2.61 o
  -1   6  11       27.22       27.61      2.07 o
   0   6  11      122.79      111.34      4.50 o
   1   6  11       83.54       72.76      3.19 o
   2   6  11      103.82       94.38      6.71 o
   3   6  11       52.24       49.02      3.17 o
   4   6  11      141.31      130.19      5.00 o
   5   6  11       30.76       29.03      2.74 o
  -4   7  11       18.10        9.32      2.74 o
  -3   7  11      140.18      128.95      7.44 o
  -2   7  11        7.44        3.03      3.71 o
  -1   7  11       61.04       49.69      5.43 o
   0   7  11       59.50       51.29      2.44 o
   1   7  11       24.51       22.20      5.82 o
   2   7  11        0.01        1.09      1.66 o
   3   7  11        0.61       -0.42      1.76 o
  -6   0  12        0.90       -0.26      2.50 o
  -5   0  12      214.12      198.28     11.01 o
  -4   0  12        0.57        1.32      2.34 o
  -2   0  12      105.14      116.97      6.97 o
  -1   0  12      101.48       91.21      5.27 o
   0   0  12        3.96        5.05      2.64 o
   1   0  12      144.54      139.34      7.74 o
   2   0  12        4.08        1.92      3.50 o
   3   0  12        9.89       12.96      2.69 o
   4   0  12      446.71      469.12     23.41 o
   5   0  12       32.40       27.50      3.44 o
  -6   1  12      143.52      141.24      5.70 o
  -5   1  12      411.47      434.72     15.22 o
  -4   1  12        3.35        2.41      2.00 o
  -3   1  12      120.03      114.33      6.02 o
  -2   1  12        0.02        0.10      2.56 o
  -1   1  12        2.89        5.53      3.35 o
   0   1  12      179.48      172.65      8.15 o
   1   1  12       55.79       51.35      3.17 o
   2   1  12      324.00      321.37     11.73 o
   3   1  12      325.44      326.14     12.41 o
   4   1  12      547.51      554.55     19.82 o
   5   1  12      369.38      399.50     13.64 o
  -6   2  12       22.58       24.86      3.07 o
  -5   2  12       14.74       17.20      2.27 o
  -4   2  12      155.18      140.32      5.73 o
  -3   2  12        0.22       -4.11      3.07 o
  -2   2  12        0.47       -0.40      1.65 o
  -1   2  12       24.02       13.58      2.54 o
   0   2  12       36.71       28.74      4.49 o
   1   2  12       58.72       55.80      3.09 o
   2   2  12        2.23        2.24      2.20 o
   3   2  12       53.30       56.66      3.13 o
   4   2  12      121.25      123.36      5.27 o
   5   2  12       52.02       42.05      4.21 o
  -5   3  12       78.69       53.88      3.32 o
  -4   3  12      486.05      562.38     19.72 o
  -3   3  12        2.14       -1.39      1.97 o
  -2   3  12       23.03       14.09      2.41 o
  -1   3  12        0.60        2.32      2.45 o
   0   3  12       44.40       43.05      3.08 o
   1   3  12       85.11       79.59      4.62 o
   2   3  12      330.09      318.76     12.19 o
   3   3  12      198.29      185.24      7.15 o
   4   3  12       60.80       65.90      3.45 o
  -4   4  12       22.72       20.11      2.49 o
  -3   4  12       90.14       88.38      4.08 o
  -2   4  12      318.52      284.35     11.17 o
  -1   4  12       52.62       44.23      3.93 o
   0   4  12      247.77      249.91      8.84 o
   1   4  12       15.47       14.65      2.87 o
   2   4  12        0.20        0.31      1.84 o
   3   4  12       69.10       57.90      3.08 o
  -2   5  12      244.67      237.62     13.12 o
  -1   5  12      190.52      172.96      6.90 o
   0   5  12        0.02        4.37      2.09 o
   1   5  12      132.00      122.12      7.37 o
 
